# Supplementary material for: Genome-wide local ancestry and evidence for mitonuclear coadaptation in African hybrid cattle populations
Source: iScience. 2022 Jun 26;25(7):104672. doi: 10.1016/j.isci.2022.104672 (PMC9272374; doi:10.1016/j.isci.2022.104672)
Supplement: Table S6: Functional gene subsets used to detect evidence for mitonuclear disequilibria in African admixed cattle populations, related to STAR Methods [file mmc3.xlsx]

## Sheet: Contents
Genome-wide local ancestry and direct evidence for mitonuclear coadaptation in African hybrid cattle populations (Bos taurus/indicus)
James A. Ward, Gillian P. McHugo, Michael J. Dover, Thomas J. Hall, Said Ismael Ismael Ng'ang'a, Tad S. Sonstegard, Daniel G. Bradley, Laurent A. F. Frantz, Michael Salter-Townshend, David E. MacHugh
* Corresponding author: David E. MacHugh
Corresponding author email address:				david.machugh@ucd.ie
Table S6: Functional gene subsets used to detect evidence for mitonuclear disequilibria in African admixed cattle populations
Worksheet 1		High-mitochondrion-targeted genes (HMG)
Worksheet 2		Low-mitochondrion-targeted genes (LMG)
Worksheet 3		Non-mitochondrion-targeted genes (NMG)

## Sheet: High-mito genes (HMG)
Bovine chromosome	Gene start position	Gene end position	Gene name	Broad functional category	Narrow functional category
BTA01	1390803	1455219	MRPS6	Nuclear mito genes	HMG
BTA01	10823242	10849340	MRPL39	Nuclear mito genes	HMG
BTA01	65318371	65324506	NDUFB4	Nuclear mito genes	HMG
BTA01	87503557	87518661	NDUFB5	Nuclear mito genes	HMG
BTA01	87518534	87536139	MRPL47	Nuclear mito genes	HMG
BTA01	129741091	129754572	MRPS22	Nuclear mito genes	HMG
BTA01	138384449	138441532	MRPL3	Nuclear mito genes	HMG
BTA01	143119850	143131757	NDUFV3	Nuclear mito genes	HMG
BTA02	86189671	86191905	MARS2	Nuclear mito genes	HMG
BTA02	89662427	89672935	NDUFB3	Nuclear mito genes	HMG
BTA02	94460487	94489927	NDUFS1	Nuclear mito genes	HMG
BTA02	112068965	112076912	MRPL44	Nuclear mito genes	HMG
BTA03	8290744	8300810	NDUFS2	Nuclear mito genes	HMG
BTA03	14093466	14098646	MRPL24	Nuclear mito genes	HMG
BTA03	19021833	19028884	MRPL9	Nuclear mito genes	HMG
BTA03	20338181	20351092	MRPS21	Nuclear mito genes	HMG
BTA03	23999239	24101046	WARS2	Nuclear mito genes	HMG
BTA03	91528851	91530803	PARS2	Nuclear mito genes	HMG
BTA03	92016377	92033861	MRPL37	Nuclear mito genes	HMG
BTA03	99790133	99799010	UQCRH	Nuclear mito genes	HMG
BTA03	106970587	106976098	NDUFS5	Nuclear mito genes	HMG
BTA03	109431030	109437161	MRPS15	Nuclear mito genes	HMG
BTA03	118884975	118923959	NDUFA10	Nuclear mito genes	HMG
BTA04	78121755	78126851	MRPL32	Nuclear mito genes	HMG
BTA04	87871092	87887305	NDUFA5	Nuclear mito genes	HMG
BTA04	104013524	104019157	NDUFB2	Nuclear mito genes	HMG
BTA04	104264742	104273391	MRPS33	Nuclear mito genes	HMG
BTA05	24684273	24711486	NDUFA12	Nuclear mito genes	HMG
BTA05	77131742	77158404	YARS2	Nuclear mito genes	HMG
BTA05	82081715	82125299	MRPS35	Nuclear mito genes	HMG
BTA05	103902391	103906162	MRPL51	Nuclear mito genes	HMG
BTA05	105474032	105495946	NDUFA9	Nuclear mito genes	HMG
BTA05	113045844	113056944	NDUFA6	Nuclear mito genes	HMG
BTA06	98226288	98231259	MRPS18C	Nuclear mito genes	HMG
BTA07	2993262	2997182	MRPL55	Nuclear mito genes	HMG
BTA07	3801697	3810659	NDUFA13	Nuclear mito genes	HMG
BTA07	5819753	5821004	MRPL34	Nuclear mito genes	HMG
BTA07	11227835	11232299	NDUFB7	Nuclear mito genes	HMG
BTA07	16959614	16967925	NDUFA7	Nuclear mito genes	HMG
BTA07	18473539	18479129	NDUFA11	Nuclear mito genes	HMG
BTA07	20209218	20212341	MRPL54	Nuclear mito genes	HMG
BTA07	43234029	43247499	POLRMT	Nuclear mito genes	HMG
BTA07	43805788	43814284	NDUFS7	Nuclear mito genes	HMG
BTA07	44447301	44448594	UQCRQ	Nuclear mito genes	HMG
BTA07	51778423	51780743	NDUFA2	Nuclear mito genes	HMG
BTA07	66108778	66144328	MRPL22	Nuclear mito genes	HMG
BTA08	11504625	11521008	NDUFB6	Nuclear mito genes	HMG
BTA08	91113175	91120279	MRPL50	Nuclear mito genes	HMG
BTA09	14833551	14838734	COX7A2	Nuclear mito genes	HMG
BTA09	96056505	96061780	MRPL18	Nuclear mito genes	HMG
BTA10	21979443	21984547	MRPL52	Nuclear mito genes	HMG
BTA10	36820290	36837237	NDUFAF1	Nuclear mito genes	HMG
BTA11	1922410	1945833	MRPS5	Nuclear mito genes	HMG
BTA11	2946406	2949703	COX5B	Nuclear mito genes	HMG
BTA11	4336948	4351724	MRPL30	Nuclear mito genes	HMG
BTA11	9113958	9158980	MRPS9	Nuclear mito genes	HMG
BTA11	10159213	10162298	MRPL53	Nuclear mito genes	HMG
BTA11	44019398	44030213	MRPL19	Nuclear mito genes	HMG
BTA11	48659309	48665790	MRPL35	Nuclear mito genes	HMG
BTA11	71932410	71940793	MRPL33	Nuclear mito genes	HMG
BTA11	93028887	93046862	NDUFA8	Nuclear mito genes	HMG
BTA11	105822041	105825257	MRPS2	Nuclear mito genes	HMG
BTA11	106520891	106521533	MRPL41	Nuclear mito genes	HMG
BTA12	21839887	21865301	MRPS31	Nuclear mito genes	HMG
BTA13	52129502	52131796	MRPS26	Nuclear mito genes	HMG
BTA13	61199609	61205430	COX4I2	Nuclear mito genes	HMG
BTA14	738124	740518	CYC1	Nuclear mito genes	HMG
BTA14	15553533	15560939	NDUFB9	Nuclear mito genes	HMG
BTA14	22017167	22023197	MRPL15	Nuclear mito genes	HMG
BTA14	43120078	43222183	MRPS28	Nuclear mito genes	HMG
BTA14	81745762	81824127	MRPL13	Nuclear mito genes	HMG
BTA15	46383577	46385081	MRPL17	Nuclear mito genes	HMG
BTA15	53278739	53333980	MRPL48	Nuclear mito genes	HMG
BTA15	77379153	77383888	NDUFS3	Nuclear mito genes	HMG
BTA15	83015663	83019903	MRPL16	Nuclear mito genes	HMG
BTA16	23586935	23631281	IARS2	Nuclear mito genes	HMG
BTA16	51132210	51135384	MRPL20	Nuclear mito genes	HMG
BTA16	55204247	55232009	DARS2	Nuclear mito genes	HMG
BTA16	56248846	56268263	MRPS14	Nuclear mito genes	HMG
BTA17	18388646	18392748	NDUFC1	Nuclear mito genes	HMG
BTA17	62732323	62746023	COX6A1	Nuclear mito genes	HMG
BTA17	72693872	72696274	MRPL40	Nuclear mito genes	HMG
BTA18	997260	1002080	UQCRFS1	Nuclear mito genes	HMG
BTA18	11758912	11767078	COX4I1	Nuclear mito genes	HMG
BTA18	46378362	46387003	COX6B1	Nuclear mito genes	HMG
BTA18	46806391	46808127	COX7A1	Nuclear mito genes	HMG
BTA18	48630043	48639088	SARS2	Nuclear mito genes	HMG
BTA18	48639276	48641169	MRPS12	Nuclear mito genes	HMG
BTA18	62124767	62126264	COX6B2	Nuclear mito genes	HMG
BTA18	63279554	63282901	NDUFA3	Nuclear mito genes	HMG
BTA19	8655164	8661689	MRPS23	Nuclear mito genes	HMG
BTA19	19826425	19841200	POLDIP2	Nuclear mito genes	HMG
BTA19	36304898	36309727	MRPL27	Nuclear mito genes	HMG
BTA19	38631948	38638738	MRPL10	Nuclear mito genes	HMG
BTA19	38966206	38985585	MRPL45	Nuclear mito genes	HMG
BTA19	48660926	48677027	POLG2	Nuclear mito genes	HMG
BTA19	51118070	51122495	MRPL12	Nuclear mito genes	HMG
BTA19	55721539	55726175	MRPL38	Nuclear mito genes	HMG
BTA19	56222482	56226605	MRPS7	Nuclear mito genes	HMG
BTA20	9285735	9390606	MRPS27	Nuclear mito genes	HMG
BTA20	10467519	10475679	MRPS36	Nuclear mito genes	HMG
BTA20	25400418	25516036	NDUFS4	Nuclear mito genes	HMG
BTA20	30060705	30070007	MRPS30	Nuclear mito genes	HMG
BTA20	70839103	70844383	NDUFS6	Nuclear mito genes	HMG
BTA20	70848636	70848938	MRPL36	Nuclear mito genes	HMG
BTA21	19474861	19484599	MRPL46	Nuclear mito genes	HMG
BTA21	19484255	19495138	MRPS11	Nuclear mito genes	HMG
BTA21	20787329	20803591	POLG	Nuclear mito genes	HMG
BTA22	207311	229794	MRPS24	Nuclear mito genes	HMG
BTA22	51275073	51283826	UQCRC1	Nuclear mito genes	HMG
BTA22	53741196	53886985	LARS2	Nuclear mito genes	HMG
BTA22	57208568	57253578	MRPS25	Nuclear mito genes	HMG
BTA23	15920024	15932613	MRPS10	Nuclear mito genes	HMG
BTA23	16683878	16688088	MRPL2	Nuclear mito genes	HMG
BTA23	17178373	17194684	MRPS18A	Nuclear mito genes	HMG
BTA23	28366299	28373216	MRPS18B	Nuclear mito genes	HMG
BTA23	49111504	49398418	FARS2	Nuclear mito genes	HMG
BTA24	41415091	41433991	NDUFV2	Nuclear mito genes	HMG
BTA25	361870	364453	MRPL28	Nuclear mito genes	HMG
BTA25	1350952	1353440	MRPS34	Nuclear mito genes	HMG
BTA25	1516192	1519337	NDUFB10	Nuclear mito genes	HMG
BTA25	19647361	19673589	UQCRC2	Nuclear mito genes	HMG
BTA25	21194266	21229246	EARS2	Nuclear mito genes	HMG
BTA25	21250396	21261282	NDUFAB1	Nuclear mito genes	HMG
BTA25	27479986	27481274	COX6A2	Nuclear mito genes	HMG
BTA25	27653220	27658120	MRPS17	Nuclear mito genes	HMG
BTA26	21823624	21824790	MRPL43	Nuclear mito genes	HMG
BTA28	29296801	29298632	MRPS16	Nuclear mito genes	HMG
BTA29	17454198	17591609	NARS2	Nuclear mito genes	HMG
BTA29	17978587	17987849	NDUFC2	Nuclear mito genes	HMG
BTA29	43328457	43332374	MRPL49	Nuclear mito genes	HMG
BTA29	44480019	44485396	MRPL11	Nuclear mito genes	HMG
BTA29	45455657	45468982	NDUFV1	Nuclear mito genes	HMG
BTA29	45559236	45563283	NDUFS8	Nuclear mito genes	HMG
BTA29	46258414	46269659	MRPL21	Nuclear mito genes	HMG
BTA29	49542736	49549261	MRPL23	Nuclear mito genes	HMG

## Sheet: Low-mito genes (LMG)
Bovine chromosome	Gene start position	Gene end position	Gene name	Broad functional category	Narrow functional category
BTA01	56737576	56750712	ABHD10	Nuclear mito genes	LMG
BTA01	71964668	72000537	BDH1	Nuclear mito genes	LMG
BTA01	66796530	66819338	CCDC58	Nuclear mito genes	LMG
BTA01	64425088	64432940	COX17	Nuclear mito genes	LMG
BTA01	42888156	42901415	CPOX	Nuclear mito genes	LMG
BTA01	66820312	66861495	FAM162A	Nuclear mito genes	LMG
BTA01	108852511	108903175	GFM1	Nuclear mito genes	LMG
BTA01	88354297	88362389	GTPBP6	Nuclear mito genes	LMG
BTA01	83960686	84019357	MCCC1	Nuclear mito genes	LMG
BTA01	87721169	87765315	MFN1	Nuclear mito genes	LMG
BTA01	38360629	38420853	NSUN3	Nuclear mito genes	LMG
BTA01	73771857	73856448	OPA1	Nuclear mito genes	LMG
BTA01	153274404	153318611	OXNAD1	Nuclear mito genes	LMG
BTA01	83246423	83301299	PARL	Nuclear mito genes	LMG
BTA01	132920382	133024359	PCCB	Nuclear mito genes	LMG
BTA01	70176689	70180132	RPL35A	Nuclear mito genes	LMG
BTA01	128008638	128042419	SLC25A36	Nuclear mito genes	LMG
BTA01	3824601	3833406	SOD1	Nuclear mito genes	LMG
BTA01	64275417	64295231	TIMMDC1	Nuclear mito genes	LMG
BTA01	45988289	45992514	TRMT10C	Nuclear mito genes	LMG
BTA01	145972840	145977560	YBEY	Nuclear mito genes	LMG
BTA02	107162129	107169762	ABCB6	Nuclear mito genes	LMG
BTA02	97989116	98029245	ACADL	Nuclear mito genes	LMG
BTA02	120653448	120677193	AK2	Nuclear mito genes	LMG
BTA02	133363649	133369985	AKR7A2	Nuclear mito genes	LMG
BTA02	133756949	133790322	ALDH4A1	Nuclear mito genes	LMG
BTA02	103327789	103350913	ATIC	Nuclear mito genes	LMG
BTA02	106619142	106623100	BCS1L	Nuclear mito genes	LMG
BTA02	89861141	89885545	CASP8	Nuclear mito genes	LMG
BTA02	128114762	128188876	CLIC4	Nuclear mito genes	LMG
BTA02	86007358	86024344	COQ10B	Nuclear mito genes	LMG
BTA02	98327892	98467680	CPS1	Nuclear mito genes	LMG
BTA02	106739389	106782307	CYP27A1	Nuclear mito genes	LMG
BTA02	26694016	26730287	FASTKD1	Nuclear mito genes	LMG
BTA02	95064720	95085010	FASTKD2	Nuclear mito genes	LMG
BTA02	39653910	39803015	GPD2	Nuclear mito genes	LMG
BTA02	5980697	6129150	HIBCH	Nuclear mito genes	LMG
BTA02	129091481	129110145	HMGCL	Nuclear mito genes	LMG
BTA02	124332402	124368606	MECR	Nuclear mito genes	LMG
BTA02	24470859	24547937	METAP1D	Nuclear mito genes	LMG
BTA02	25029282	25113419	METTL8	Nuclear mito genes	LMG
BTA02	115486532	115514827	MFF	Nuclear mito genes	LMG
BTA02	46549089	46565933	MMADHC	Nuclear mito genes	LMG
BTA02	20568451	20644147	MTX2	Nuclear mito genes	LMG
BTA02	132115901	132123552	MUL1	Nuclear mito genes	LMG
BTA02	89532883	89547944	NIF3L1	Nuclear mito genes	LMG
BTA02	6592659	6603565	OSGEPL1	Nuclear mito genes	LMG
BTA02	24026650	24069014	PDK1	Nuclear mito genes	LMG
BTA02	131986298	132006686	PINK1	Nuclear mito genes	LMG
BTA02	24637412	24736032	SLC25A12	Nuclear mito genes	LMG
BTA03	48980774	49070167	ABCD3	Nuclear mito genes	LMG
BTA03	69086075	69124464	ACADM	Nuclear mito genes	LMG
BTA03	21960526	21981430	ACP6	Nuclear mito genes	LMG
BTA03	120153536	120164464	AGXT	Nuclear mito genes	LMG
BTA03	80160692	80251376	AK4	Nuclear mito genes	LMG
BTA03	3220577	3249677	ALDH9A1	Nuclear mito genes	LMG
BTA03	99466613	99491947	ATPAF1	Nuclear mito genes	LMG
BTA03	20713195	20714518	BOLA1	Nuclear mito genes	LMG
BTA03	93648200	93667733	COA7	Nuclear mito genes	LMG
BTA03	93032987	93057118	CPT2	Nuclear mito genes	LMG
BTA03	69989882	70019359	CRYZ	Nuclear mito genes	LMG
BTA03	120765583	120791784	D2HGDH	Nuclear mito genes	LMG
BTA03	15051165	15090850	DAP3	Nuclear mito genes	LMG
BTA03	43039359	43079725	DBT	Nuclear mito genes	LMG
BTA03	112396168	112440870	EFHD1	Nuclear mito genes	LMG
BTA03	15602874	15609853	FLAD1	Nuclear mito genes	LMG
BTA03	59591885	59600029	GNG5	Nuclear mito genes	LMG
BTA03	23536511	23560620	HMGCS2	Nuclear mito genes	LMG
BTA03	3264993	3288716	MGST3	Nuclear mito genes	LMG
BTA03	100566182	100571190	MMACHC	Nuclear mito genes	LMG
BTA03	752398	783103	MPC2	Nuclear mito genes	LMG
BTA03	15409490	15414531	MTX1	Nuclear mito genes	LMG
BTA03	100722449	100731011	MUTYH	Nuclear mito genes	LMG
BTA03	120822794	120828287	NEU4	Nuclear mito genes	LMG
BTA03	8373204	8376843	NIT1	Nuclear mito genes	LMG
BTA03	99750594	99773411	NSUN4	Nuclear mito genes	LMG
BTA03	87479245	87544530	OMA1	Nuclear mito genes	LMG
BTA03	8326933	8330785	PPOX	Nuclear mito genes	LMG
BTA03	8177617	8208058	SDHC	Nuclear mito genes	LMG
BTA03	35038387	35096479	SLC25A24	Nuclear mito genes	LMG
BTA03	20190884	20202510	TARS2	Nuclear mito genes	LMG
BTA03	18992376	19014072	TDRKH	Nuclear mito genes	LMG
BTA03	18844273	18892924	THEM4	Nuclear mito genes	LMG
BTA03	106204847	106248823	TRIT1	Nuclear mito genes	LMG
BTA03	94278884	94312525	TXNDC12	Nuclear mito genes	LMG
BTA04	86516905	86594679	AASS	Nuclear mito genes	LMG
BTA04	113605321	113623176	ABCB8	Nuclear mito genes	LMG
BTA04	113788348	113803468	ABCF2	Nuclear mito genes	LMG
BTA04	103994401	104008963	ADCK2	Nuclear mito genes	LMG
BTA04	104801728	104925610	AGK	Nuclear mito genes	LMG
BTA04	25290663	25304186	AGR2	Nuclear mito genes	LMG
BTA04	44363508	44428499	ARMC10	Nuclear mito genes	LMG
BTA04	96468817	96761348	CHCHD3	Nuclear mito genes	LMG
BTA04	77371216	77465906	COA1	Nuclear mito genes	LMG
BTA04	48953177	48979994	DLD	Nuclear mito genes	LMG
BTA04	44057955	44133423	FAM185A	Nuclear mito genes	LMG
BTA04	113651548	113656055	FASTK	Nuclear mito genes	LMG
BTA04	106651014	106656121	GSTK1	Nuclear mito genes	LMG
BTA04	74533033	74559891	GTPBP10	Nuclear mito genes	LMG
BTA04	68473794	68614954	HIBADH	Nuclear mito genes	LMG
BTA04	56808963	57722182	IMMP2L	Nuclear mito genes	LMG
BTA04	31917458	31942803	MALSU1	Nuclear mito genes	LMG
BTA04	76758582	76844759	OGDH	Nuclear mito genes	LMG
BTA04	12881889	12895362	PDK4	Nuclear mito genes	LMG
BTA04	44516585	44531440	PMPCB	Nuclear mito genes	LMG
BTA04	49589564	49629500	PNPLA8	Nuclear mito genes	LMG
BTA04	13462646	13692192	SLC25A13	Nuclear mito genes	LMG
BTA04	32315217	32394916	SLC25A40	Nuclear mito genes	LMG
BTA04	91873756	92296106	SND1	Nuclear mito genes	LMG
BTA04	105003768	105014759	SSBP1	Nuclear mito genes	LMG
BTA04	80159127	80928936	SUGCT	Nuclear mito genes	LMG
BTA04	76522744	76531904	TBRG4	Nuclear mito genes	LMG
BTA04	31520444	31527812	TOMM7	Nuclear mito genes	LMG
BTA05	112568047	112617811	ACO2	Nuclear mito genes	LMG
BTA05	68542281	68603070	ALDH1L2	Nuclear mito genes	LMG
BTA05	109082265	109133396	BCL2L13	Nuclear mito genes	LMG
BTA05	109136740	109154244	BID	Nuclear mito genes	LMG
BTA05	29782810	29787103	COX14	Nuclear mito genes	LMG
BTA05	119888929	119897788	CPT1B	Nuclear mito genes	LMG
BTA05	70260351	70355222	CRY1	Nuclear mito genes	LMG
BTA05	113473711	113498670	CYB5R3	Nuclear mito genes	LMG
BTA05	55698030	55704141	CYP27B1	Nuclear mito genes	LMG
BTA05	77144456	77205083	DNM1L	Nuclear mito genes	LMG
BTA05	109621889	109634246	GCAT	Nuclear mito genes	LMG
BTA05	96875314	96912825	HEBP1	Nuclear mito genes	LMG
BTA05	27366774	27373266	KRT5	Nuclear mito genes	LMG
BTA05	28687647	28695321	LETMD1	Nuclear mito genes	LMG
BTA05	113908102	113919965	MCAT	Nuclear mito genes	LMG
BTA05	110930789	110943940	MIEF1	Nuclear mito genes	LMG
BTA05	75441888	75452001	MPST	Nuclear mito genes	LMG
BTA05	48332243	48512740	MSRB3	Nuclear mito genes	LMG
BTA05	67451740	67511409	NT5DC3	Nuclear mito genes	LMG
BTA05	103493143	103497684	PHB2	Nuclear mito genes	LMG
BTA05	109834675	109851541	PICK1	Nuclear mito genes	LMG
BTA05	114694985	114725673	SAMM50	Nuclear mito genes	LMG
BTA05	119822433	119824250	SCO2	Nuclear mito genes	LMG
BTA05	56208141	56213412	SHMT2	Nuclear mito genes	LMG
BTA05	62746005	62752373	SLC25A3	Nuclear mito genes	LMG
BTA05	113040978	113044677	SMDT1	Nuclear mito genes	LMG
BTA05	56893433	56925355	SPRYD4	Nuclear mito genes	LMG
BTA05	57314953	57319225	SUOX	Nuclear mito genes	LMG
BTA05	110314071	110316041	TOMM22	Nuclear mito genes	LMG
BTA05	116635061	116651306	TRMU	Nuclear mito genes	LMG
BTA05	55677211	55685370	TSFM	Nuclear mito genes	LMG
BTA05	113927819	113940490	TSPO	Nuclear mito genes	LMG
BTA05	75435115	75442678	TST	Nuclear mito genes	LMG
BTA05	74883636	74893752	TXN2	Nuclear mito genes	LMG
BTA05	67898938	67961973	TXNRD1	Nuclear mito genes	LMG
BTA05	112115956	112159105	XPNPEP3	Nuclear mito genes	LMG
BTA06	66135880	66272135	ATP10D	Nuclear mito genes	LMG
BTA06	21963110	21976377	CISD2	Nuclear mito genes	LMG
BTA06	98037930	98065079	COQ2	Nuclear mito genes	LMG
BTA06	88173958	88184784	COX18	Nuclear mito genes	LMG
BTA06	113520832	113543245	GRPEL1	Nuclear mito genes	LMG
BTA06	86196005	86214840	GRSF1	Nuclear mito genes	LMG
BTA06	63290365	63314983	GUF1	Nuclear mito genes	LMG
BTA06	17208776	17252208	HADH	Nuclear mito genes	LMG
BTA06	37140752	37166191	LAP3	Nuclear mito genes	LMG
BTA06	116734630	116760816	LETM1	Nuclear mito genes	LMG
BTA06	58569574	58581438	LIAS	Nuclear mito genes	LMG
BTA06	89092825	89244943	MTHFD2L	Nuclear mito genes	LMG
BTA06	102320394	102357766	NUDT9	Nuclear mito genes	LMG
BTA06	67496284	67519221	OCIAD1	Nuclear mito genes	LMG
BTA06	71796672	71841416	PAICS	Nuclear mito genes	LMG
BTA06	19708709	19805633	PPA2	Nuclear mito genes	LMG
BTA06	36449102	36471153	PPM1K	Nuclear mito genes	LMG
BTA06	112919767	112939911	QDPR	Nuclear mito genes	LMG
BTA06	16671257	16675901	RPL34	Nuclear mito genes	LMG
BTA06	60859705	60946348	SLC30A9	Nuclear mito genes	LMG
BTA07	27282164	27326576	ALDH7A1	Nuclear mito genes	LMG
BTA07	18073858	18075473	ALKBH7	Nuclear mito genes	LMG
BTA07	49701226	49731890	CDC25C	Nuclear mito genes	LMG
BTA07	81249419	81275010	CKMT2	Nuclear mito genes	LMG
BTA07	18077043	18084803	CLPP	Nuclear mito genes	LMG
BTA07	15862527	15874429	ECSIT	Nuclear mito genes	LMG
BTA07	4632929	4643275	FKBP8	Nuclear mito genes	LMG
BTA07	31983447	31984558	FTMT	Nuclear mito genes	LMG
BTA07	12607307	12609853	GADD45GIP1	Nuclear mito genes	LMG
BTA07	12657301	12664100	GCDH	Nuclear mito genes	LMG
BTA07	43588660	43591106	GPX4	Nuclear mito genes	LMG
BTA07	60743594	60752561	GRPEL2	Nuclear mito genes	LMG
BTA07	5787153	5791859	GTPBP3	Nuclear mito genes	LMG
BTA07	2983133	2993613	GUK1	Nuclear mito genes	LMG
BTA07	51817094	51824132	HARS2	Nuclear mito genes	LMG
BTA07	37856220	37857202	HIGD2A	Nuclear mito genes	LMG
BTA07	49894161	49909804	HSPA9	Nuclear mito genes	LMG
BTA07	2956083	2966802	IBA57	Nuclear mito genes	LMG
BTA07	18590319	18608816	LONP1	Nuclear mito genes	LMG
BTA07	23244080	23265677	LYRM7	Nuclear mito genes	LMG
BTA07	5023242	5027895	MPV17L2	Nuclear mito genes	LMG
BTA07	16474631	16476389	PET100	Nuclear mito genes	LMG
BTA07	12730803	12733440	PRDX2	Nuclear mito genes	LMG
BTA07	38775913	38779466	PRELID1	Nuclear mito genes	LMG
BTA07	15188036	15197535	QTRT1	Nuclear mito genes	LMG
BTA07	61760781	61778862	RPS14	Nuclear mito genes	LMG
BTA07	22087256	22130086	SLC22A4	Nuclear mito genes	LMG
BTA07	18011743	18026173	SLC25A23	Nuclear mito genes	LMG
BTA07	4123914	4135054	SLC25A42	Nuclear mito genes	LMG
BTA07	69320218	69327120	THG1L	Nuclear mito genes	LMG
BTA07	21154979	21156156	TIMM13	Nuclear mito genes	LMG
BTA07	16680584	16695716	TIMM44	Nuclear mito genes	LMG
BTA07	43976251	43979203	UQCR11	Nuclear mito genes	LMG
BTA07	45663905	45696087	VDAC1	Nuclear mito genes	LMG
BTA08	62430631	62434231	ALDH1B1	Nuclear mito genes	LMG
BTA08	73631225	73654614	BNIP3L	Nuclear mito genes	LMG
BTA08	1083274	1107894	CBR4	Nuclear mito genes	LMG
BTA08	45222654	45244974	FXN	Nuclear mito genes	LMG
BTA08	61555133	61564033	GRHPR	Nuclear mito genes	LMG
BTA08	102631185	102634313	HDHD3	Nuclear mito genes	LMG
BTA08	59979689	59981974	HINT2	Nuclear mito genes	LMG
BTA08	101747810	101808119	HSDL2	Nuclear mito genes	LMG
BTA08	79446098	79458984	ISCA1	Nuclear mito genes	LMG
BTA08	94568397	94581931	NIPSNAP3A	Nuclear mito genes	LMG
BTA08	111002463	111011706	RNASEH1	Nuclear mito genes	LMG
BTA08	88755737	88789416	SECISBP2	Nuclear mito genes	LMG
BTA08	70670616	70715966	SLC25A37	Nuclear mito genes	LMG
BTA08	61976292	61994835	SLC25A51	Nuclear mito genes	LMG
BTA08	59358080	59361681	STOML2	Nuclear mito genes	LMG
BTA08	64953185	65022721	STX17	Nuclear mito genes	LMG
BTA09	19804029	20074759	BCKDHB	Nuclear mito genes	LMG
BTA09	50377200	50401243	COQ3	Nuclear mito genes	LMG
BTA09	50809427	50885025	FBXL4	Nuclear mito genes	LMG
BTA09	60553611	60555713	LYRM2	Nuclear mito genes	LMG
BTA09	101357585	101370280	MPC1	Nuclear mito genes	LMG
BTA09	87978427	88160303	MTHFD1L	Nuclear mito genes	LMG
BTA09	12969537	12990379	MTO1	Nuclear mito genes	LMG
BTA09	89904124	89918662	MTRF1L	Nuclear mito genes	LMG
BTA09	52882686	52891447	NDUFAF4	Nuclear mito genes	LMG
BTA09	42600693	42864654	PDSS2	Nuclear mito genes	LMG
BTA09	23440019	23459196	PRSS35	Nuclear mito genes	LMG
BTA09	43290550	43329328	QRSL1	Nuclear mito genes	LMG
BTA09	83832388	83864091	RAB32	Nuclear mito genes	LMG
BTA09	62336702	62417666	RARS2	Nuclear mito genes	LMG
BTA09	88449225	88485099	RMND1	Nuclear mito genes	LMG
BTA09	43328996	43454082	RTN4IP1	Nuclear mito genes	LMG
BTA09	94662572	94714692	SERAC1	Nuclear mito genes	LMG
BTA09	95955338	95966127	SOD2	Nuclear mito genes	LMG
BTA09	91865619	91932590	TFB1M	Nuclear mito genes	LMG
BTA09	25253397	25317010	TRMT11	Nuclear mito genes	LMG
BTA10	84971509	84978751	ACOT2	Nuclear mito genes	LMG
BTA10	85428884	85447592	ALDH6A1	Nuclear mito genes	LMG
BTA10	88823935	88846698	ALKBH1	Nuclear mito genes	LMG
BTA10	79498980	79534600	ARG2	Nuclear mito genes	LMG
BTA10	21602048	21606907	BCL2L2	Nuclear mito genes	LMG
BTA10	12092543	12157468	CLPX	Nuclear mito genes	LMG
BTA10	85333909	85348765	COQ6	Nuclear mito genes	LMG
BTA10	82020450	82060888	COX16	Nuclear mito genes	LMG
BTA10	86137703	86156692	DLST	Nuclear mito genes	LMG
BTA10	10026069	10142758	DMGDH	Nuclear mito genes	LMG
BTA10	62059579	62071091	DUT	Nuclear mito genes	LMG
BTA10	65098687	65114697	GATM	Nuclear mito genes	LMG
BTA10	88528915	88537179	GSTZ1	Nuclear mito genes	LMG
BTA10	85783972	85785721	ISCA2	Nuclear mito genes	LMG
BTA10	36022720	36034673	IVD	Nuclear mito genes	LMG
BTA10	43166419	43219854	L2HGDH	Nuclear mito genes	LMG
BTA10	46905306	46923194	LACTB	Nuclear mito genes	LMG
BTA10	26119686	26125451	METTL17	Nuclear mito genes	LMG
BTA10	11936565	11961634	MTFMT	Nuclear mito genes	LMG
BTA10	76546544	76607077	MTHFD1	Nuclear mito genes	LMG
BTA10	22026651	22042635	OXA1L	Nuclear mito genes	LMG
BTA10	21036261	21044548	PCK2	Nuclear mito genes	LMG
BTA10	45270353	45277456	PIF1	Nuclear mito genes	LMG
BTA10	36291370	36306626	RMDN3	Nuclear mito genes	LMG
BTA10	5613866	5674977	SFXN1	Nuclear mito genes	LMG
BTA10	88689279	88784551	SPTLC2	Nuclear mito genes	LMG
BTA10	81981151	82020581	SYNJ2BP	Nuclear mito genes	LMG
BTA11	36831220	37010446	ACYP2	Nuclear mito genes	LMG
BTA11	11197280	11214567	CCT7	Nuclear mito genes	LMG
BTA11	46282973	46288981	CHCHD5	Nuclear mito genes	LMG
BTA11	90067533	90083512	CMPK2	Nuclear mito genes	LMG
BTA11	3790084	3824582	COA5	Nuclear mito genes	LMG
BTA11	98919110	98933125	COQ4	Nuclear mito genes	LMG
BTA11	24756935	24769582	COX7A2L	Nuclear mito genes	LMG
BTA11	99559586	99572474	CRAT	Nuclear mito genes	LMG
BTA11	10696134	10730414	DGUOK	Nuclear mito genes	LMG
BTA11	103822110	103824821	DNLZ	Nuclear mito genes	LMG
BTA11	99293313	99303903	ENDOG	Nuclear mito genes	LMG
BTA11	2153786	2164529	FAHD2A	Nuclear mito genes	LMG
BTA11	14150135	14154627	FAM136A	Nuclear mito genes	LMG
BTA11	98472429	98497457	FPGS	Nuclear mito genes	LMG
BTA11	73256623	73298910	HADHA	Nuclear mito genes	LMG
BTA11	73226234	73256305	HADHB	Nuclear mito genes	LMG
BTA11	49922458	49922739	HIGD1A	Nuclear mito genes	LMG
BTA11	9743172	9810098	HK2	Nuclear mito genes	LMG
BTA11	10107424	10111181	HTRA2	Nuclear mito genes	LMG
BTA11	48673645	48716318	IMMT	Nuclear mito genes	LMG
BTA11	4311242	4314128	LIPT1	Nuclear mito genes	LMG
BTA11	26107978	26207684	LRPPRC	Nuclear mito genes	LMG
BTA11	72324890	72334888	MPV17	Nuclear mito genes	LMG
BTA11	93141363	93196372	MRRF	Nuclear mito genes	LMG
BTA11	10424409	10446337	MTHFD2	Nuclear mito genes	LMG
BTA11	37973502	37996104	MTIF2	Nuclear mito genes	LMG
BTA11	19659154	19675873	NDUFAF7	Nuclear mito genes	LMG
BTA11	67778940	67807964	NFU1	Nuclear mito genes	LMG
BTA11	103865153	103875086	PMPCA	Nuclear mito genes	LMG
BTA11	38307014	38347120	PNPT1	Nuclear mito genes	LMG
BTA11	26734669	26771592	PREPL	Nuclear mito genes	LMG
BTA11	48727826	48759022	PTCD3	Nuclear mito genes	LMG
BTA11	98758509	98765006	PTGES2	Nuclear mito genes	LMG
BTA11	98393584	98395443	PTRH1	Nuclear mito genes	LMG
BTA11	11326325	11369731	RAB11FIP5	Nuclear mito genes	LMG
BTA11	47351626	47386204	RPIA	Nuclear mito genes	LMG
BTA11	104521668	104582043	SARDH	Nuclear mito genes	LMG
BTA11	11371161	11498288	SFXN5	Nuclear mito genes	LMG
BTA11	82879486	82902135	SIRT3	Nuclear mito genes	LMG
BTA11	98712579	98748930	SLC25A25	Nuclear mito genes	LMG
BTA11	14763571	14809754	SLC30A6	Nuclear mito genes	LMG
BTA11	2318512	2337596	STARD7	Nuclear mito genes	LMG
BTA11	104259371	104263171	SURF1	Nuclear mito genes	LMG
BTA11	70915664	70928358	TRMT61B	Nuclear mito genes	LMG
BTA11	98906989	98918673	TRUB2	Nuclear mito genes	LMG
BTA12	85238266	85258334	CARS2	Nuclear mito genes	LMG
BTA12	76430686	76660289	CLYBL	Nuclear mito genes	LMG
BTA12	13141567	13223945	DNAJC15	Nuclear mito genes	LMG
BTA12	35458595	35512370	MICU2	Nuclear mito genes	LMG
BTA12	34305327	34390737	MIPEP	Nuclear mito genes	LMG
BTA12	35582808	35583891	MRPL57	Nuclear mito genes	LMG
BTA12	32482758	32486422	MTIF3	Nuclear mito genes	LMG
BTA12	11266778	11463803	MTRF1	Nuclear mito genes	LMG
BTA12	76812919	77174969	PCCA	Nuclear mito genes	LMG
BTA12	21783841	21814435	SLC25A15	Nuclear mito genes	LMG
BTA12	15541390	15565519	SLC25A30	Nuclear mito genes	LMG
BTA12	17809328	17853938	SUCLA2	Nuclear mito genes	LMG
BTA12	11675264	12071822	VWA8	Nuclear mito genes	LMG
BTA13	42622174	42666487	ACSS1	Nuclear mito genes	LMG
BTA13	61220111	61271367	BCL2L1	Nuclear mito genes	LMG
BTA13	48186875	48209791	CRLS1	Nuclear mito genes	LMG
BTA13	81592182	81610449	CYP24A1	Nuclear mito genes	LMG
BTA13	12236002	12281753	DHTKD1	Nuclear mito genes	LMG
BTA13	52039857	52050006	FASTKD5	Nuclear mito genes	LMG
BTA13	52514469	52519429	IDH3B	Nuclear mito genes	LMG
BTA13	51338286	51351094	MAVS	Nuclear mito genes	LMG
BTA13	38242214	38250800	MGME1	Nuclear mito genes	LMG
BTA13	24115799	24140844	MSRB2	Nuclear mito genes	LMG
BTA13	55018299	55025069	MTG2	Nuclear mito genes	LMG
BTA13	35229884	35260074	MTPAP	Nuclear mito genes	LMG
BTA13	7387520	7413038	NDUFAF5	Nuclear mito genes	LMG
BTA13	64887674	64904921	NFS1	Nuclear mito genes	LMG
BTA13	51276263	51306156	PANK2	Nuclear mito genes	LMG
BTA13	17916359	17956810	PDSS1	Nuclear mito genes	LMG
BTA13	38329976	38333880	PET117	Nuclear mito genes	LMG
BTA13	45081151	45107887	PITRM1	Nuclear mito genes	LMG
BTA13	64904969	64906500	ROMO1	Nuclear mito genes	LMG
BTA13	25851589	25853835	THNSL1	Nuclear mito genes	LMG
BTA13	73347049	73367104	TOMM34	Nuclear mito genes	LMG
BTA13	64573005	64669659	UQCC1	Nuclear mito genes	LMG
BTA13	17720460	17749247	YME1L1	Nuclear mito genes	LMG
BTA14	73688314	73731818	DECR1	Nuclear mito genes	LMG
BTA14	55973618	56023743	EMC2	Nuclear mito genes	LMG
BTA14	37626644	37645604	GDAP1	Nuclear mito genes	LMG
BTA14	30039506	30098890	MTFR1	Nuclear mito genes	LMG
BTA14	69265371	69301594	NDUFAF6	Nuclear mito genes	LMG
BTA14	57844325	58141613	OXR1	Nuclear mito genes	LMG
BTA14	70358934	70367406	PDP1	Nuclear mito genes	LMG
BTA14	76178740	76212523	RMDN1	Nuclear mito genes	LMG
BTA14	61074661	61108240	SLC25A32	Nuclear mito genes	LMG
BTA14	15675525	15719449	TMEM65	Nuclear mito genes	LMG
BTA14	37225602	37233937	TMEM70	Nuclear mito genes	LMG
BTA14	1288010	1303745	TOP1MT	Nuclear mito genes	LMG
BTA15	83525512	83539320	ACAD8	Nuclear mito genes	LMG
BTA15	17734330	17763541	ACAT1	Nuclear mito genes	LMG
BTA15	51880779	52022991	CLPB	Nuclear mito genes	LMG
BTA15	45046540	45056681	CYB5R2	Nuclear mito genes	LMG
BTA15	22340056	22374925	DLAT	Nuclear mito genes	LMG
BTA15	20445067	20494938	FDX1	Nuclear mito genes	LMG
BTA15	82127678	82142196	GLYAT	Nuclear mito genes	LMG
BTA15	62222483	62296459	IMMP1L	Nuclear mito genes	LMG
BTA15	58806394	59021213	METTL15	Nuclear mito genes	LMG
BTA15	77409614	77429460	MTCH2	Nuclear mito genes	LMG
BTA15	29751059	29769509	NLRX1	Nuclear mito genes	LMG
BTA15	35156660	35179353	NUCB2	Nuclear mito genes	LMG
BTA15	65427261	65502624	PDHX	Nuclear mito genes	LMG
BTA15	77368219	77373977	PTPMT1	Nuclear mito genes	LMG
BTA15	24957690	24968465	REXO2	Nuclear mito genes	LMG
BTA15	22397453	22409057	SDHD	Nuclear mito genes	LMG
BTA15	80788220	80790815	TIMM10	Nuclear mito genes	LMG
BTA15	46565858	46566703	TIMM10B	Nuclear mito genes	LMG
BTA15	22395340	22397325	TIMM8B	Nuclear mito genes	LMG
BTA15	53409782	53416245	UCP2	Nuclear mito genes	LMG
BTA15	53440626	53451256	UCP3	Nuclear mito genes	LMG
BTA16	51949575	51958274	AGMAT	Nuclear mito genes	LMG
BTA16	70580072	70598523	ANGEL2	Nuclear mito genes	LMG
BTA16	51085081	51101450	ATAD3A	Nuclear mito genes	LMG
BTA16	51147301	51151891	AURKAIP1	Nuclear mito genes	LMG
BTA16	32422375	32429108	COX20	Nuclear mito genes	LMG
BTA16	46707282	46777605	DNAJC11	Nuclear mito genes	LMG
BTA16	35260924	35288027	FH	Nuclear mito genes	LMG
BTA16	64062643	64183738	LAMC1	Nuclear mito genes	LMG
BTA16	41684079	41711310	MFN2	Nuclear mito genes	LMG
BTA16	45400213	45416993	PARK7	Nuclear mito genes	LMG
BTA16	51211860	51214693	PUSL1	Nuclear mito genes	LMG
BTA16	28945398	28949586	PYCR2	Nuclear mito genes	LMG
BTA16	30588004	30618003	SCCPDH	Nuclear mito genes	LMG
BTA16	43916567	43946700	SLC25A33	Nuclear mito genes	LMG
BTA16	30802001	30820756	TFB2M	Nuclear mito genes	LMG
BTA16	80532691	80543813	TIMM17A	Nuclear mito genes	LMG
BTA17	55349801	55448734	ACAD10	Nuclear mito genes	LMG
BTA17	62969284	62985770	ACADS	Nuclear mito genes	LMG
BTA17	72313147	72326846	AIFM3	Nuclear mito genes	LMG
BTA17	62300435	62326158	ALDH2	Nuclear mito genes	LMG
BTA17	71226030	71227888	CHCHD10	Nuclear mito genes	LMG
BTA17	72900703	72915705	COMT	Nuclear mito genes	LMG
BTA17	62796288	62813384	COQ5	Nuclear mito genes	LMG
BTA17	53155700	53173948	DIABLO	Nuclear mito genes	LMG
BTA17	40285083	40337562	ETFDH	Nuclear mito genes	LMG
BTA17	62749284	62755938	GATC	Nuclear mito genes	LMG
BTA17	68012848	68023699	HSCB	Nuclear mito genes	LMG
BTA17	64357119	64363222	ISCU	Nuclear mito genes	LMG
BTA17	18399763	18411428	MGARP	Nuclear mito genes	LMG
BTA17	63628770	63639339	MMAB	Nuclear mito genes	LMG
BTA17	69423142	69439445	MTFP1	Nuclear mito genes	LMG
BTA17	68731177	68748582	NIPSNAP1	Nuclear mito genes	LMG
BTA17	34747124	34807159	NUDT6	Nuclear mito genes	LMG
BTA17	44502890	44510533	PGAM5	Nuclear mito genes	LMG
BTA17	54408216	54453472	PPTC7	Nuclear mito genes	LMG
BTA17	73105784	73123446	PRODH	Nuclear mito genes	LMG
BTA17	45161930	45173082	PUS1	Nuclear mito genes	LMG
BTA17	44512664	44522964	PXMP2	Nuclear mito genes	LMG
BTA17	62623628	62639894	SIRT4	Nuclear mito genes	LMG
BTA17	72617237	72620215	SLC25A1	Nuclear mito genes	LMG
BTA17	29880313	29908490	SLC25A31	Nuclear mito genes	LMG
BTA17	72268871	72277819	SNAP29	Nuclear mito genes	LMG
BTA17	72873707	72900850	TXNRD2	Nuclear mito genes	LMG
BTA17	17164837	17171147	UCP1	Nuclear mito genes	LMG
BTA17	68887320	68889515	UQCR10	Nuclear mito genes	LMG
BTA18	14203972	14248441	ACSF3	Nuclear mito genes	LMG
BTA18	55530826	55535003	BAX	Nuclear mito genes	LMG
BTA18	55411775	55425141	BCAT2	Nuclear mito genes	LMG
BTA18	50541224	50560679	BCKDHA	Nuclear mito genes	LMG
BTA18	13345873	13368386	CA5A	Nuclear mito genes	LMG
BTA18	43316097	43398266	CEP89	Nuclear mito genes	LMG
BTA18	7686031	7700190	CMC2	Nuclear mito genes	LMG
BTA18	25444184	25456211	COQ9	Nuclear mito genes	LMG
BTA18	56093245	56114971	CPT1C	Nuclear mito genes	LMG
BTA18	36548065	36571837	CYB5B	Nuclear mito genes	LMG
BTA18	35478077	35479909	DDX28	Nuclear mito genes	LMG
BTA18	39068957	39082057	DHODH	Nuclear mito genes	LMG
BTA18	53309385	53319942	DMPK	Nuclear mito genes	LMG
BTA18	35479960	35512004	DUS2	Nuclear mito genes	LMG
BTA18	48544351	48554508	ECH1	Nuclear mito genes	LMG
BTA18	51712248	51729614	ETHE1	Nuclear mito genes	LMG
BTA18	7759553	7771600	GCSH	Nuclear mito genes	LMG
BTA18	26447740	26471387	GOT2	Nuclear mito genes	LMG
BTA18	15315872	15349193	GPT2	Nuclear mito genes	LMG
BTA18	10436689	10448454	HSDL1	Nuclear mito genes	LMG
BTA18	62053844	62060249	ISOC2	Nuclear mito genes	LMG
BTA18	2453442	2458665	LDHD	Nuclear mito genes	LMG
BTA18	10240324	10254080	MLYCD	Nuclear mito genes	LMG
BTA18	43165773	43201620	NUDT19	Nuclear mito genes	LMG
BTA18	53151995	53184910	OPA3	Nuclear mito genes	LMG
BTA18	36472274	36474195	PDF	Nuclear mito genes	LMG
BTA18	34590076	34591671	PDP2	Nuclear mito genes	LMG
BTA18	1880341	1920828	PDPR	Nuclear mito genes	LMG
BTA18	46668498	46669544	SDHAF1	Nuclear mito genes	LMG
BTA18	14463306	14484611	SPG7	Nuclear mito genes	LMG
BTA18	49160920	49168043	TIMM50	Nuclear mito genes	LMG
BTA18	52618777	52630573	TOMM40	Nuclear mito genes	LMG
BTA19	61493353	61539725	ABCA9	Nuclear mito genes	LMG
BTA19	26934465	26940043	ACADVL	Nuclear mito genes	LMG
BTA19	42049435	42093855	ACLY	Nuclear mito genes	LMG
BTA19	36241221	36273291	ACSF2	Nuclear mito genes	LMG
BTA19	7931747	7965102	AKAP1	Nuclear mito genes	LMG
BTA19	33740771	33784070	AKAP10	Nuclear mito genes	LMG
BTA19	34524223	34536057	ATPAF2	Nuclear mito genes	LMG
BTA19	26114946	26120375	C1QBP	Nuclear mito genes	LMG
BTA19	39325017	39327756	CISD3	Nuclear mito genes	LMG
BTA19	42827055	42828164	COA3	Nuclear mito genes	LMG
BTA19	42639186	42642459	COASY	Nuclear mito genes	LMG
BTA19	32090857	32199802	COX10	Nuclear mito genes	LMG
BTA19	5083534	5090035	COX11	Nuclear mito genes	LMG
BTA19	44717121	44737363	DCAKD	Nuclear mito genes	LMG
BTA19	50873199	50876290	DCXR	Nuclear mito genes	LMG
BTA19	31362746	31378583	ELAC2	Nuclear mito genes	LMG
BTA19	20232099	20238395	ERAL1	Nuclear mito genes	LMG
BTA19	56542648	56554189	FDXR	Nuclear mito genes	LMG
BTA19	42006042	42014027	FKBP10	Nuclear mito genes	LMG
BTA19	22065122	22084876	GLOD4	Nuclear mito genes	LMG
BTA19	12941110	12950393	MRM1	Nuclear mito genes	LMG
BTA19	43861632	43866825	NAGS	Nuclear mito genes	LMG
BTA19	43140344	43169417	NBR1	Nuclear mito genes	LMG
BTA19	56318393	56320652	NT5C	Nuclear mito genes	LMG
BTA19	34870103	34882343	NT5M	Nuclear mito genes	LMG
BTA19	51034066	51044560	P4HB	Nuclear mito genes	LMG
BTA19	36544867	36561186	PDK2	Nuclear mito genes	LMG
BTA19	37195914	37206574	PHB	Nuclear mito genes	LMG
BTA19	38520754	38527313	PNPO	Nuclear mito genes	LMG
BTA19	10665274	10674104	PTRH2	Nuclear mito genes	LMG
BTA19	50957969	50962684	PYCR1	Nuclear mito genes	LMG
BTA19	17908914	17977497	RHOT1	Nuclear mito genes	LMG
BTA19	36230418	36240063	RSAD1	Nuclear mito genes	LMG
BTA19	29645573	29668006	SCO1	Nuclear mito genes	LMG
BTA19	26455453	26458255	SLC25A11	Nuclear mito genes	LMG
BTA19	56205866	56217750	SLC25A19	Nuclear mito genes	LMG
BTA19	27905299	27909233	SLC25A35	Nuclear mito genes	LMG
BTA19	44126334	44130992	SLC25A39	Nuclear mito genes	LMG
BTA19	36171006	36179075	SPATA20	Nuclear mito genes	LMG
BTA19	47901885	47908689	TACO1	Nuclear mito genes	LMG
BTA19	18051752	18059612	TEFM	Nuclear mito genes	LMG
BTA19	21863372	21870716	TIMM22	Nuclear mito genes	LMG
BTA19	35212505	35235654	TMEM11	Nuclear mito genes	LMG
BTA19	34359100	34379578	TOP3A	Nuclear mito genes	LMG
BTA19	33444096	33470553	TTC19	Nuclear mito genes	LMG
BTA20	39119608	39162311	AGXT2	Nuclear mito genes	LMG
BTA20	39765282	39781002	AMACR	Nuclear mito genes	LMG
BTA20	71828109	71843714	CCDC127	Nuclear mito genes	LMG
BTA20	65343172	65354775	FASTKD3	Nuclear mito genes	LMG
BTA20	6750176	6801800	GFM2	Nuclear mito genes	LMG
BTA20	41439630	41491576	GOLPH3	Nuclear mito genes	LMG
BTA20	9917221	9992861	MCCC2	Nuclear mito genes	LMG
BTA20	37998818	38044180	NADK2	Nuclear mito genes	LMG
BTA20	18210359	18370943	NDUFAF2	Nuclear mito genes	LMG
BTA20	13752971	13853634	NLN	Nuclear mito genes	LMG
BTA20	31154175	31245748	NNT	Nuclear mito genes	LMG
BTA20	32667447	32834933	OXCT1	Nuclear mito genes	LMG
BTA20	9254757	9286916	PTCD2	Nuclear mito genes	LMG
BTA20	71804557	71827899	SDHA	Nuclear mito genes	LMG
BTA20	22314474	22323346	SETD9	Nuclear mito genes	LMG
BTA21	55322423	55328813	CKMT1A	Nuclear mito genes	LMG
BTA21	34328403	34342900	CYP11A1	Nuclear mito genes	LMG
BTA21	31471294	31541249	ETFA	Nuclear mito genes	LMG
BTA21	60402134	60412055	GLRX5	Nuclear mito genes	LMG
BTA21	21478221	21494539	IDH2	Nuclear mito genes	LMG
BTA21	30538294	30554581	IDH3A	Nuclear mito genes	LMG
BTA21	58735482	58744443	IFI27	Nuclear mito genes	LMG
BTA21	56801789	56808775	NDUFB1	Nuclear mito genes	LMG
BTA21	21635601	21641668	NGRN	Nuclear mito genes	LMG
BTA21	42056643	42376482	NUBPL	Nuclear mito genes	LMG
BTA21	32049173	32067324	RCN2	Nuclear mito genes	LMG
BTA21	46881642	47400026	SLC25A21	Nuclear mito genes	LMG
BTA21	65203062	65216307	SLC25A29	Nuclear mito genes	LMG
BTA21	65227939	65234057	SLC25A47	Nuclear mito genes	LMG
BTA22	58892373	58944171	ACAD9	Nuclear mito genes	LMG
BTA22	48689674	48704126	ALAS1	Nuclear mito genes	LMG
BTA22	60550594	60578426	ALDH1L1	Nuclear mito genes	LMG
BTA22	51422933	51433253	CCDC51	Nuclear mito genes	LMG
BTA22	58085681	58092399	CHCHD4	Nuclear mito genes	LMG
BTA22	60288809	60389500	CHCHD6	Nuclear mito genes	LMG
BTA22	47133914	47158681	CHDH	Nuclear mito genes	LMG
BTA22	2676420	2754961	CMC1	Nuclear mito genes	LMG
BTA22	51910393	51929087	DHX30	Nuclear mito genes	LMG
BTA22	11868428	11891788	EXOG	Nuclear mito genes	LMG
BTA22	50752499	50753719	GPX1	Nuclear mito genes	LMG
BTA22	49767036	49789516	HEMK1	Nuclear mito genes	LMG
BTA22	50968509	50969630	NDUFAF3	Nuclear mito genes	LMG
BTA22	51557935	51564695	NME6	Nuclear mito genes	LMG
BTA22	48291599	48343007	NT5DC2	Nuclear mito genes	LMG
BTA22	16957264	16962873	OGG1	Nuclear mito genes	LMG
BTA22	43636012	43639721	PDE12	Nuclear mito genes	LMG
BTA22	42918413	42958633	PDHB	Nuclear mito genes	LMG
BTA22	16878874	16886849	RPUSD3	Nuclear mito genes	LMG
BTA22	51045061	51080116	SLC25A20	Nuclear mito genes	LMG
BTA22	35068281	35215061	SLC25A26	Nuclear mito genes	LMG
BTA22	33859633	34134874	SUCLG2	Nuclear mito genes	LMG
BTA22	55794950	55847377	TAMM41	Nuclear mito genes	LMG
BTA22	16271889	16309668	TCAIM	Nuclear mito genes	LMG
BTA22	23148355	23172673	TRNT1	Nuclear mito genes	LMG
BTA23	17801845	17813188	AARS2	Nuclear mito genes	LMG
BTA23	33183864	33209632	ALDH5A1	Nuclear mito genes	LMG
BTA23	7712944	7719279	BAK1	Nuclear mito genes	LMG
BTA23	50039718	50057712	ECI2	Nuclear mito genes	LMG
BTA23	7391656	7393771	HSD17B8	Nuclear mito genes	LMG
BTA23	42868726	42888891	MCUR1	Nuclear mito genes	LMG
BTA23	13836254	13889103	MOCS1	Nuclear mito genes	LMG
BTA23	33271110	33309747	MRS2	Nuclear mito genes	LMG
BTA23	10878590	10898204	MTCH1	Nuclear mito genes	LMG
BTA23	43027528	43050452	SIRT5	Nuclear mito genes	LMG
BTA23	19878544	19900772	SLC25A27	Nuclear mito genes	LMG
BTA23	45406618	45413390	TMEM14C	Nuclear mito genes	LMG
BTA23	15600547	15601893	TOMM6	Nuclear mito genes	LMG
BTA23	28146081	28159087	VARS2	Nuclear mito genes	LMG
BTA24	49442439	49478083	ACAA2	Nuclear mito genes	LMG
BTA24	42810257	42829665	AFG3L2	Nuclear mito genes	LMG
BTA24	61396513	61588241	BCL2	Nuclear mito genes	LMG
BTA24	43485957	43500220	FAM210A	Nuclear mito genes	LMG
BTA24	56786355	56822198	FECH	Nuclear mito genes	LMG
BTA24	50403005	50461032	ME2	Nuclear mito genes	LMG
BTA24	58744467	58747475	PMAIP1	Nuclear mito genes	LMG
BTA24	491877	504604	RBFA	Nuclear mito genes	LMG
BTA24	4237235	4243236	TIMM21	Nuclear mito genes	LMG
BTA25	7551536	7641455	ABAT	Nuclear mito genes	LMG
BTA25	33530965	33533374	ABHD11	Nuclear mito genes	LMG
BTA25	18233577	18298233	ACSM1	Nuclear mito genes	LMG
BTA25	18491967	18539999	ACSM3	Nuclear mito genes	LMG
BTA25	18090665	18119714	ACSM5	Nuclear mito genes	LMG
BTA25	27212130	27216927	BCKDK	Nuclear mito genes	LMG
BTA25	27760604	27766328	CHCHD2	Nuclear mito genes	LMG
BTA25	16902938	16916479	COQ7	Nuclear mito genes	LMG
BTA25	3574508	3605787	DNAJA3	Nuclear mito genes	LMG
BTA25	33573623	33575091	DNAJC30	Nuclear mito genes	LMG
BTA25	1765090	1778389	ECI1	Nuclear mito genes	LMG
BTA25	1392519	1394143	FAHD1	Nuclear mito genes	LMG
BTA25	35447764	35461476	FIS1	Nuclear mito genes	LMG
BTA25	1539101	1542233	GFER	Nuclear mito genes	LMG
BTA25	1379520	1393408	HAGH	Nuclear mito genes	LMG
BTA25	18710240	18719578	LYRM1	Nuclear mito genes	LMG
BTA25	34254236	34266939	MDH2	Nuclear mito genes	LMG
BTA25	1349764	1351265	NME3	Nuclear mito genes	LMG
BTA25	383715	386873	NME4	Nuclear mito genes	LMG
BTA25	1589481	1595175	NTHL1	Nuclear mito genes	LMG
BTA25	3504908	3508444	PAM16	Nuclear mito genes	LMG
BTA25	573401	578970	RHOT2	Nuclear mito genes	LMG
BTA25	2999547	3048710	TRAP1	Nuclear mito genes	LMG
BTA25	25967782	25971740	TUFM	Nuclear mito genes	LMG
BTA26	42805983	42855916	ACADSB	Nuclear mito genes	LMG
BTA26	17088627	17129756	ALDH18A1	Nuclear mito genes	LMG
BTA26	51221616	51226873	BNIP3	Nuclear mito genes	LMG
BTA26	745915	764085	CISD1	Nuclear mito genes	LMG
BTA26	20640572	20681513	COX15	Nuclear mito genes	LMG
BTA26	25629515	25638721	ECHS1	Nuclear mito genes	LMG
BTA26	32687779	32753080	GPAM	Nuclear mito genes	LMG
BTA26	18771707	18793256	HOGA1	Nuclear mito genes	LMG
BTA26	13881642	13976189	IDE	Nuclear mito genes	LMG
BTA26	25587524	25599939	MTG1	Nuclear mito genes	LMG
BTA26	44044921	44064391	OAT	Nuclear mito genes	LMG
BTA26	39330323	39339704	PRDX3	Nuclear mito genes	LMG
BTA26	42767646	42780839	PSTK	Nuclear mito genes	LMG
BTA26	39311749	39328281	SFXN4	Nuclear mito genes	LMG
BTA26	20596417	20607094	SLC25A28	Nuclear mito genes	LMG
BTA27	5810038	5856711	AGPAT5	Nuclear mito genes	LMG
BTA27	29281841	29288445	DUSP26	Nuclear mito genes	LMG
BTA27	26801919	26846927	GSR	Nuclear mito genes	LMG
BTA27	40005539	40010324	OXSM	Nuclear mito genes	LMG
BTA27	15489470	15493487	SLC25A4	Nuclear mito genes	LMG
BTA27	33312972	33320397	STAR	Nuclear mito genes	LMG
BTA27	37235271	37246636	VDAC3	Nuclear mito genes	LMG
BTA28	1471776	1494454	ABCB10	Nuclear mito genes	LMG
BTA28	26345865	26363247	AIFM2	Nuclear mito genes	LMG
BTA28	29679227	29680517	CHCHD1	Nuclear mito genes	LMG
BTA28	7188629	7197112	COA6	Nuclear mito genes	LMG
BTA28	30986811	30988887	COMTD1	Nuclear mito genes	LMG
BTA28	24811860	24849160	DNA2	Nuclear mito genes	LMG
BTA28	39120246	39134155	GHITM	Nuclear mito genes	LMG
BTA28	41609015	41649016	GLUD1	Nuclear mito genes	LMG
BTA28	25694146	25769790	HK1	Nuclear mito genes	LMG
BTA28	28709027	28902834	MCU	Nuclear mito genes	LMG
BTA28	28402858	28619073	MICU1	Nuclear mito genes	LMG
BTA28	44036736	44059067	NCOA4	Nuclear mito genes	LMG
BTA28	29189826	29206547	NUDT13	Nuclear mito genes	LMG
BTA28	43841934	43868982	OGDHL	Nuclear mito genes	LMG
BTA28	34966650	34973573	PPIF	Nuclear mito genes	LMG
BTA28	24858160	24885916	SLC25A16	Nuclear mito genes	LMG
BTA28	25555682	25580735	SUPV3L1	Nuclear mito genes	LMG
BTA28	45677709	45689736	TFAM	Nuclear mito genes	LMG
BTA28	44014883	44035987	TIMM23	Nuclear mito genes	LMG
BTA28	30970120	30984667	VDAC2	Nuclear mito genes	LMG
BTA29	43227243	43235042	ARL2	Nuclear mito genes	LMG
BTA29	42573709	42585490	BAD	Nuclear mito genes	LMG
BTA29	12384676	12411725	CCDC90B	Nuclear mito genes	LMG
BTA29	42308146	42310062	COX8A	Nuclear mito genes	LMG
BTA29	46164784	46225440	CPT1A	Nuclear mito genes	LMG
BTA29	42534249	42539123	DNAJC4	Nuclear mito genes	LMG
BTA29	29617419	29625087	FOXRED1	Nuclear mito genes	LMG
BTA29	42323907	42478140	MACROD1	Nuclear mito genes	LMG
BTA29	8891472	9112311	ME3	Nuclear mito genes	LMG
BTA29	44862572	44965356	PC	Nuclear mito genes	LMG
BTA29	42613257	42616366	PRDX5	Nuclear mito genes	LMG
BTA29	29550484	29561927	RPUSD4	Nuclear mito genes	LMG
BTA29	39921806	39931368	SDHAF2	Nuclear mito genes	LMG
BTA29	50569809	50574869	SLC25A22	Nuclear mito genes	LMG
BTA29	45565564	45577936	TCIRG1	Nuclear mito genes	LMG
BTA29	9897293	9905845	TMEM126A	Nuclear mito genes	LMG

## Sheet: Non-mito genes (NMG)
Bovine chromosome	Gene start position	Gene end position	Gene name	Broad functional category	Narrow functional category
BTA01	131003440	131008085	A4GNT	NMG	---
BTA01	83122147	83205242	ABCC5	NMG	---
BTA01	82960351	82968194	ABCF3	NMG	---
BTA01	142488705	142561127	ABCG1	NMG	---
BTA01	136905776	137025947	ACAD11	NMG	---
BTA01	72150081	72264225	ACAP2	NMG	---
BTA01	136981306	136983324	ACKR4	NMG	---
BTA01	137242683	137294481	ACPP	NMG	---
BTA01	87536382	87567798	ACTL6A	NMG	---
BTA01	97604626	97610506	ACTRT3	NMG	---
BTA01	9583345	9592271	ADAMTS1	NMG	---
BTA01	9440973	9491324	ADAMTS5	NMG	---
BTA01	144937738	145050738	ADARB1	NMG	---
BTA01	67666437	67823745	ADCY5	NMG	---
BTA01	45082065	45145326	ADGRG7	NMG	---
BTA01	80416135	80427813	ADIPOQ	NMG	---
BTA01	64334745	64377235	ADPRH	NMG	---
BTA01	143941826	144025795	AGPAT3	NMG	---
BTA01	119465679	119521250	AGTR1	NMG	---
BTA01	80611849	80618915	AHSG	NMG	---
BTA01	144284837	144298200	AIRE	NMG	---
BTA01	49930775	50160291	ALCAM	NMG	---
BTA01	82927910	82933513	ALG3	NMG	---
BTA01	134947902	134965883	AMOTL2	NMG	---
BTA01	134839356	134845010	ANAPC13	NMG	---
BTA01	152701411	152833098	ANKRD28	NMG	---
BTA01	118367157	118397535	ANKUB1	NMG	---
BTA01	82970702	82977115	AP2M1	NMG	---
BTA01	72061983	72075639	APOD	NMG	---
BTA01	10231296	10543984	APP	NMG	---
BTA01	64083127	64203306	ARHGAP31	NMG	---
BTA01	113382720	113519848	ARHGEF26	NMG	---
BTA01	38275588	38352554	ARL13B	NMG	---
BTA01	106838580	106839158	ARL14	NMG	---
BTA01	42010599	42049950	ARL6	NMG	---
BTA01	130822345	130930767	ARMC8	NMG	---
BTA01	158390488	158415855	ASMT	NMG	---
BTA01	138839426	138853788	ASTE1	NMG	---
BTA01	57309120	57343709	ATG3	NMG	---
BTA01	84108412	84205584	ATP11B	NMG	---
BTA01	73048103	73125832	ATP13A3	NMG	---
BTA01	73893640	74020388	ATP13A4	NMG	---
BTA01	74043235	74159562	ATP13A5	NMG	---
BTA01	127050091	127086255	ATP1B3	NMG	---
BTA01	138872223	139026120	ATP2C1	NMG	---
BTA01	10690694	10698960	ATP5PF	NMG	---
BTA01	1643628	1651039	ATP5PO	NMG	---
BTA01	58434456	58495220	ATP6V1A	NMG	---
BTA01	126471505	126591861	ATR	NMG	---
BTA01	106376776	106377770	B3GALNT1	NMG	---
BTA01	139747766	139748825	B3GALT5	NMG	---
BTA01	83752076	83827942	B3GNT5	NMG	---
BTA01	64019141	64049977	B4GALT4	NMG	---
BTA01	141381147	141486921	BACE2	NMG	---
BTA01	6815185	6858058	BACH1	NMG	---
BTA01	52133128	52430797	BBX	NMG	---
BTA01	101522744	101601660	BCHE	NMG	---
BTA01	79558314	79611183	BCL6	NMG	---
BTA01	135950798	136027624	BFSP2	NMG	---
BTA01	57945013	58023212	BOC	NMG	---
BTA01	139238832	139362519	BRWD1	NMG	---
BTA01	74829775	74829854	bta-mir-10182	NMG	---
BTA01	1666063	1666125	bta-mir-12045	NMG	---
BTA01	82934066	82934151	bta-mir-1224	NMG	---
BTA01	80470559	80470663	bta-mir-1248-1	NMG	---
BTA01	20385501	20385585	bta-mir-125b-2	NMG	---
BTA01	10848649	10848713	bta-mir-155	NMG	---
BTA01	107073765	107073862	bta-mir-15b	NMG	---
BTA01	107073622	107073714	bta-mir-16b	NMG	---
BTA01	4288068	4288144	bta-mir-2284i	NMG	---
BTA01	4315515	4315610	bta-mir-2284x	NMG	---
BTA01	82514654	82514729	bta-mir-2284y-3	NMG	---
BTA01	147203769	147203840	bta-mir-2285a	NMG	---
BTA01	152962179	152962240	bta-mir-2285ao-2	NMG	---
BTA01	73941736	73941792	bta-mir-2285bk	NMG	---
BTA01	1727075	1727135	bta-mir-2285bs	NMG	---
BTA01	127398725	127398781	bta-mir-2285cf	NMG	---
BTA01	34476824	34476884	bta-mir-2285cm	NMG	---
BTA01	62430103	62430159	bta-mir-2285de	NMG	---
BTA01	46802247	46802310	bta-mir-2285dk	NMG	---
BTA01	156362188	156362251	bta-mir-2285e-1	NMG	---
BTA01	80280615	80280695	bta-mir-2285k-3	NMG	---
BTA01	51788402	51788474	bta-mir-2286	NMG	---
BTA01	72959121	72959194	bta-mir-2287	NMG	---
BTA01	137823482	137823558	bta-mir-2288	NMG	---
BTA01	146319945	146320018	bta-mir-2289	NMG	---
BTA01	78661458	78661543	bta-mir-28	NMG	---
BTA01	98873841	98873935	bta-mir-551b	NMG	---
BTA01	1978829	1978892	bta-mir-6501	NMG	---
BTA01	20435338	20435427	bta-mir-99a	NMG	---
BTA01	152638136	152679233	BTD	NMG	---
BTA01	19417655	19437170	BTG3	NMG	---
BTA01	57228945	57261728	BTLA	NMG	---
BTA01	145988468	145994118	C1H21orf58	NMG	---
BTA01	2749168	2768577	C1H21orf62	NMG	---
BTA01	19227894	19256713	C1H21orf91	NMG	---
BTA01	111876350	111901894	C1H3orf33	NMG	---
BTA01	36156437	36162573	C1H3orf38	NMG	---
BTA01	56882970	56918320	C1H3orf52	NMG	---
BTA01	81984064	82104798	C1H3orf70	NMG	---
BTA01	107237030	107237770	C1H3orf80	NMG	---
BTA01	142142610	142204837	C2CD2	NMG	---
BTA01	33714841	34095244	CADM2	NMG	---
BTA01	82918317	82920472	CAMK2N2	NMG	---
BTA01	152232655	152284372	CAPN7	NMG	---
BTA01	66655046	66744722	CASR	NMG	---
BTA01	50258002	50481552	CBLB	NMG	---
BTA01	148346840	148357793	CBR1	NMG	---
BTA01	148440558	148450711	CBR3	NMG	---
BTA01	904168	904713	CBX3	NMG	---
BTA01	68289450	68332524	CCDC14	NMG	---
BTA01	58637237	58735117	CCDC191	NMG	---
BTA01	86318896	86371093	CCDC39	NMG	---
BTA01	75926837	76006093	CCDC50	NMG	---
BTA01	51940576	51941806	CCDC54	NMG	---
BTA01	57364375	57478155	CCDC80	NMG	---
BTA01	110447554	110461439	CCNL1	NMG	---
BTA01	7114205	7127950	CCT8	NMG	---
BTA01	57126575	57147988	CD200	NMG	---
BTA01	57639751	57681112	CD200R1L	NMG	---
BTA01	52712128	52777176	CD47	NMG	---
BTA01	64301489	64323696	CD80	NMG	---
BTA01	66543642	66610926	CD86	NMG	---
BTA01	56306180	56403972	CD96	NMG	---
BTA01	135867529	135881717	CDV3	NMG	---
BTA01	71223038	71228675	CEP19	NMG	---
BTA01	134765523	134838769	CEP63	NMG	---
BTA01	130531395	130598375	CEP70	NMG	---
BTA01	46077322	46098614	CEP97	NMG	---
BTA01	2924656	2936276	CFAP298	NMG	---
BTA01	144341397	144352212	CFAP410	NMG	---
BTA01	36058732	36063724	CGGBP1	NMG	---
BTA01	148657613	148683915	CHAF1B	NMG	---
BTA01	35381297	35415198	CHMP2B	NMG	---
BTA01	18712589	18736860	CHODL	NMG	---
BTA01	82803353	82813103	CHRD	NMG	---
BTA01	125870591	125874332	CHST2	NMG	---
BTA01	53314658	53338782	CIP2A	NMG	---
BTA01	82830348	82844401	CLCN2	NMG	---
BTA01	76973808	76989396	CLDN1	NMG	---
BTA01	96999962	97014928	CLDN11	NMG	---
BTA01	148736485	148757447	CLDN14	NMG	---
BTA01	76847361	76869738	CLDN16	NMG	---
BTA01	5830120	5830797	CLDN17	NMG	---
BTA01	131114604	131131817	CLDN18	NMG	---
BTA01	5770225	5772218	CLDN8	NMG	---
BTA01	42822730	42830190	CLDND1	NMG	---
BTA01	117161151	117204819	CLRN1	NMG	---
BTA01	128385395	128561717	CLSTN2	NMG	---
BTA01	44086074	44481342	CMSS1	NMG	---
BTA01	145202138	145296595	COL18A1	NMG	---
BTA01	145668949	145687210	COL6A1	NMG	---
BTA01	145807169	145837649	COL6A2	NMG	---
BTA01	151788694	151939725	COL6A5	NMG	---
BTA01	151565699	151680026	COL6A6	NMG	---
BTA01	43902264	44073696	COL8A1	NMG	---
BTA01	152483264	152508764	COLQ	NMG	---
BTA01	118403615	118414343	COMMD2	NMG	---
BTA01	129706887	129741285	COPB2	NMG	---
BTA01	118901381	119012034	CP	NMG	---
BTA01	119297388	119329547	CPA3	NMG	---
BTA01	119339499	119376792	CPB1	NMG	---
BTA01	73178781	73188076	CPN2	NMG	---
BTA01	138181418	138320203	CPNE4	NMG	---
BTA01	143317096	143319925	CRYAA	NMG	---
BTA01	42070368	42196081	CRYBG3	NMG	---
BTA01	80690735	80696502	CRYGS	NMG	---
BTA01	1909498	1943914	CRYZL1	NMG	---
BTA01	36488119	36490296	CSNKA2IP	NMG	---
BTA01	66772681	66783747	CSTA	NMG	---
BTA01	143819489	143823793	CSTB	NMG	---
BTA01	19437777	19502580	CXADR	NMG	---
BTA01	9868852	10011696	CYYR1	NMG	---
BTA01	153640084	153663068	DAZL	NMG	---
BTA01	130942894	130955677	DBR1	NMG	---
BTA01	43112237	43195312	DCBLD2	NMG	---
BTA01	84042262	84074786	DCUN1D1	NMG	---
BTA01	80873608	81097089	DGKG	NMG	---
BTA01	113326569	113371550	DHX36	NMG	---
BTA01	146121832	146241261	DIP2A	NMG	---
BTA01	124866092	124888751	DIPK2A	NMG	---
BTA01	67121600	67210214	DIRC2	NMG	---
BTA01	71513093	71780855	DLG1	NMG	---
BTA01	80643739	80661936	DNAJB11	NMG	---
BTA01	137051554	137215251	DNAJC13	NMG	---
BTA01	86035467	86040735	DNAJC19	NMG	---
BTA01	2028900	2030042	DNAJC28	NMG	---
BTA01	1942815	1954023	DONSON	NMG	---
BTA01	148516597	148594523	DOP1B	NMG	---
BTA01	153260324	153266600	DPH3	NMG	---
BTA01	54058687	54070616	DPPA2	NMG	---
BTA01	54084686	54095829	DPPA4	NMG	---
BTA01	58791091	58837917	DRD3	NMG	---
BTA01	140132680	140470932	DSCAM	NMG	---
BTA01	66988057	66996322	DTX3L	NMG	---
BTA01	82981845	82996905	DVL3	NMG	---
BTA01	149567810	149711585	DYRK1A	NMG	---
BTA01	131015352	131071635	DZIP1L	NMG	---
BTA01	53353203	53467047	DZIP3	NMG	---
BTA01	152450841	152463273	EAF1	NMG	---
BTA01	66294136	66349798	EAF2	NMG	---
BTA01	82894597	82909029	ECE2	NMG	---
BTA01	94709117	94769544	ECT2	NMG	---
BTA01	157125001	157190548	EFHB	NMG	---
BTA01	81877674	81931209	EHHADH	NMG	---
BTA01	117556623	117597952	EIF2A	NMG	---
BTA01	83002134	83012323	EIF2B5	NMG	---
BTA01	80467443	80473754	EIF4A2	NMG	---
BTA01	82854035	82872768	EIF4G1	NMG	---
BTA01	96540992	96557978	EIF5A2	NMG	---
BTA01	37110684	37519280	EPHA3	NMG	---
BTA01	41409771	41994030	EPHA6	NMG	---
BTA01	134087026	134553600	EPHB1	NMG	---
BTA01	82610922	82631983	EPHB3	NMG	---
BTA01	150668926	150803833	ERG	NMG	---
BTA01	117434619	117479150	ERICH6	NMG	---
BTA01	130610161	130664345	ESYT3	NMG	---
BTA01	151161814	151181631	ETS2	NMG	---
BTA01	81135305	81194599	ETV5	NMG	---
BTA01	2978428	3080528	EVA1C	NMG	---
BTA01	130488923	130505304	FAIM	NMG	---
BTA01	82845021	82851428	FAM131A	NMG	---
BTA01	144809574	144833722	FAM207A	NMG	---
BTA01	1099127	1100145	FAM243A	NMG	---
BTA01	141551208	141617001	FAM3B	NMG	---
BTA01	72861563	72862834	FAM43A	NMG	---
BTA01	146528127	146556177	FBXO25	NMG	---
BTA01	66095751	66108659	FBXO40	NMG	---
BTA01	71101138	71112719	FBXO45	NMG	---
BTA01	80560914	80576233	FETUB	NMG	---
BTA01	74876548	75283017	FGF12	NMG	---
BTA01	44096867	44402309	FILIP1L	NMG	---
BTA01	95121236	95406498	FNDC3B	NMG	---
BTA01	130185388	130186521	FOXL2	NMG	---
BTA01	65138529	65198315	FSTL1	NMG	---
BTA01	145848081	145863601	FTCD	NMG	---
BTA01	86047794	86121242	FXR1	NMG	---
BTA01	70342777	70373184	FYTTD1	NMG	---
BTA01	10656634	10691694	GABPA	NMG	---
BTA01	42241399	42286990	GABRR3	NMG	---
BTA01	153179306	153226107	GALNT15	NMG	---
BTA01	60306484	60407701	GAP43	NMG	---
BTA01	1985522	2012383	GART	NMG	---
BTA01	29107326	29419066	GBE1	NMG	---
BTA01	56929578	56944529	GCSAM	NMG	---
BTA01	95029121	95032760	GHSR	NMG	---
BTA01	126736159	126814507	GK5	NMG	---
BTA01	76376779	76383714	GMNC	NMG	---
BTA01	111732900	111804777	GMPS	NMG	---
BTA01	87648347	87716734	GNB4	NMG	---
BTA01	66151427	66215030	GOLGB1	NMG	---
BTA01	99361283	99445684	GOLIM4	NMG	---
BTA01	73132670	73134289	GP5	NMG	---
BTA01	113234818	113319984	GPR149	NMG	---
BTA01	42839325	42840401	GPR15	NMG	---
BTA01	64938048	65020584	GPR156	NMG	---
BTA01	97281198	97282211	GPR160	NMG	---
BTA01	116891760	116898285	GPR171	NMG	---
BTA01	116756155	116798069	GPR87	NMG	---
BTA01	58518934	58618308	GRAMD1C	NMG	---
BTA01	6112447	6577795	GRIK1	NMG	---
BTA01	127145178	127185456	GRK7	NMG	---
BTA01	64646190	64861271	GSK3beta	NMG	---
BTA01	65433369	65474553	GTF2E1	NMG	---
BTA01	57707956	57727875	GTPBP8	NMG	---
BTA01	119150402	119191206	GYG1	NMG	---
BTA01	8918075	8918386	H4	NMG	---
BTA01	67866129	67952810	HACD2	NMG	---
BTA01	152599803	152638556	HACL1	NMG	---
BTA01	66112082	66145729	HCLS1	NMG	---
BTA01	69422854	69525187	HEG1	NMG	---
BTA01	73362759	73365438	HES1	NMG	---
BTA01	65337969	65380604	HGD	NMG	---
BTA01	53068463	53110905	HHLA2	NMG	---
BTA01	149031196	149199816	HLCS	NMG	---
BTA01	119074041	119137489	HLTF	NMG	---
BTA01	118969378	119046161	HPS3	NMG	---
BTA01	74163666	74183456	HRASLS	NMG	---
BTA01	80536976	80545514	HRG	NMG	---
BTA01	143641658	143729051	HSF2BP	NMG	---
BTA01	22783876	22794051	HSPA13	NMG	---
BTA01	67055375	67120252	HSPBAP1	NMG	---
BTA01	36006380	36007572	HTR1F	NMG	---
BTA01	83064169	83070990	HTR3C	NMG	---
BTA01	3501645	3629427	HUNK	NMG	---
BTA01	2189895	2218344	IFNAR1	NMG	---
BTA01	2315596	2350090	IFNAR2	NMG	---
BTA01	2098968	2124278	IFNGR2	NMG	---
BTA01	52879903	52953508	IFT57	NMG	---
BTA01	107094668	107209406	IFT80	NMG	---
BTA01	81402025	81572413	IGF2BP2	NMG	---
BTA01	116623017	116652023	IGSF10	NMG	---
BTA01	63749635	63892877	IGSF11	NMG	---
BTA01	139827395	139881435	IGSF5	NMG	---
BTA01	2242523	2314142	IL10RB	NMG	---
BTA01	107432967	107440547	IL12A	NMG	---
BTA01	76577593	76723526	IL1RAP	NMG	---
BTA01	132167385	132207262	IL20RB	NMG	---
BTA01	66482692	66608853	ILDR1	NMG	---
BTA01	45743519	45816098	IMPG2	NMG	---
BTA01	66248439	66293959	IQCB1	NMG	---
BTA01	70180444	70226096	IQCG	NMG	---
BTA01	108226813	108249139	IQCJ	NMG	---
BTA01	144759527	144789479	ITGB2	NMG	---
BTA01	69196881	69312128	ITGB5	NMG	---
BTA01	1665339	1908788	ITSN1	NMG	---
BTA01	10702387	10787934	JAM2	NMG	---
BTA01	68647206	68942661	KALRN	NMG	---
BTA01	157277141	157374828	KAT2B	NMG	---
BTA01	111111924	111559606	KCNAB1	NMG	---
BTA01	1040523	1047017	KCNE1	NMG	---
BTA01	1123943	1131748	KCNE2	NMG	---
BTA01	156340497	156841779	KCNH8	NMG	---
BTA01	150591084	150595749	KCNJ15	NMG	---
BTA01	149814196	150141048	KCNJ6	NMG	---
BTA01	88158304	88194815	KCNMB2	NMG	---
BTA01	87793359	87870663	KCNMB3	NMG	---
BTA01	158336214	158359816	KHDRBS1	NMG	---
BTA01	83449266	83481681	KLHL24	NMG	---
BTA01	83545202	83598532	KLHL6	NMG	---
BTA01	80506965	80530772	KNG1	NMG	---
BTA01	66875768	66944339	KPNA1	NMG	---
BTA01	106924853	107002190	KPNA4	NMG	---
BTA01	158238278	158293060	KPNA6	NMG	---
BTA01	144560582	144561641	KRTAP10-8	NMG	---
BTA01	4673635	4674514	KRTAP11-1	NMG	---
BTA01	144579697	144580388	KRTAP12-2	NMG	---
BTA01	5510180	5511024	KRTAP13-1	NMG	---
BTA01	5506542	5506952	KRTAP15-1	NMG	---
BTA01	5689903	5690709	KRTAP24-1	NMG	---
BTA01	5627779	5628384	KRTAP27-1	NMG	---
BTA01	4736889	4737152	KRTAP7-1	NMG	---
BTA01	4759050	4760169	KRTAP8-1	NMG	---
BTA01	134699565	134742497	KY	NMG	---
BTA01	83922240	83951783	LAMP3	NMG	---
BTA01	139470703	139512432	LCA5L	NMG	---
BTA01	110753808	110776942	LEKR1	NMG	---
BTA01	81636267	81688516	LIPH	NMG	---
BTA01	22966535	22989880	LIPI	NMG	---
BTA01	70125517	70172948	LMLN	NMG	---
BTA01	44688566	44729118	LNP1	NMG	---
BTA01	78452386	79136219	LPP	NMG	---
BTA01	70229447	70335542	LRCH3	NMG	---
BTA01	73171521	73173275	LRRC15	NMG	---
BTA01	144424403	144426734	LRRC3	NMG	---
BTA01	97562712	97580517	LRRC34	NMG	---
BTA01	65078552	65096582	LRRC58	NMG	---
BTA01	99548884	99579160	LRRC77	NMG	---
BTA01	97543291	97557519	LRRIQ4	NMG	---
BTA01	60476794	60798351	LSAMP	NMG	---
BTA01	72877165	72901758	LSG1	NMG	---
BTA01	145889102	145919613	LSS	NMG	---
BTA01	7183913	7240822	LTN1	NMG	---
BTA01	108867031	108874756	LXN	NMG	---
BTA01	64451181	64565304	MAATS1	NMG	---
BTA01	82499645	82501239	MAGEF1	NMG	---
BTA01	81711839	81868201	MAP3K13	NMG	---
BTA01	7005502	7053831	MAP3K7CL	NMG	---
BTA01	83304567	83311791	MAP6D1	NMG	---
BTA01	80006310	80074215	MASP1	NMG	---
BTA01	74489024	74609955	MB21D2	NMG	---
BTA01	115303718	115524968	MBNL1	NMG	---
BTA01	83653154	83911446	MCF2L2	NMG	---
BTA01	145931228	145971979	MCM3AP	NMG	---
BTA01	98280869	98347503	MECOM	NMG	---
BTA01	116654940	117017533	MED12L	NMG	---
BTA01	71476619	71500652	MELTF	NMG	---
BTA01	152434570	152450925	METTL6	NMG	---
BTA01	108706429	108732991	MFSD1	NMG	---
BTA01	148405188	148407258	MGC127133	NMG	---
BTA01	20434603	20434710	MIRLET7C	NMG	---
BTA01	3209824	3222938	MIS18A	NMG	---
BTA01	108908179	108938862	MLF1	NMG	---
BTA01	112478989	112595507	MME	NMG	---
BTA01	148604900	148639711	MORC3	NMG	---
BTA01	3183412	3197291	MRAP	NMG	---
BTA01	130707102	130773432	MRAS	NMG	---
BTA01	133084511	133113773	MSL2	NMG	---
BTA01	69332534	69349823	MUC13	NMG	---
BTA01	70460152	70476679	MUC20	NMG	---
BTA01	70484258	70515363	MUC4	NMG	---
BTA01	141677687	141706496	MX1	NMG	---
BTA01	141621165	141658223	MX2	NMG	---
BTA01	53114698	53273181	MYH15	NMG	---
BTA01	67982278	68068472	MYLK	NMG	---
BTA01	97587928	97604139	MYNN	NMG	---
BTA01	7259998	7280970	N6AMT1	NMG	---
BTA01	58402278	58433748	NAA50	NMG	---
BTA01	91436009	92436553	NAALADL2	NMG	---
BTA01	15324270	15556567	NCAM2	NMG	---
BTA01	71404768	71410588	NCBP2	NMG	---
BTA01	71410763	71411062	NCBP2-AS2	NMG	---
BTA01	94818555	94882838	NCEH1	NMG	---
BTA01	132216626	132292949	NCK1	NMG	---
BTA01	55893616	56089185	NECTIN3	NMG	---
BTA01	138565353	138835292	NEK11	NMG	---
BTA01	57725471	57740983	NEPRO	NMG	---
BTA01	46190242	46201247	NFKBIZ	NMG	---
BTA01	44617553	44637448	NIT2	NMG	---
BTA01	93147160	93897117	NLGN1	NMG	---
BTA01	106150166	106186579	NMD3	NMG	---
BTA01	130793239	130816718	NME9	NMG	---
BTA01	129414272	129535900	NMNAT3	NMG	---
BTA01	136814837	136869560	NPHP3	NMG	---
BTA01	64606698	64639471	NR1I2	NMG	---
BTA01	22189815	22193285	NRIP1	NMG	---
BTA01	71155752	71182955	NRROS	NMG	---
BTA01	138547391	138550417	NUDT16	NMG	---
BTA01	46114976	46166455	NXPE3	NMG	---
BTA01	2497798	2499871	OLIG1	NMG	---
BTA01	2547063	2548046	OLIG2	NMG	---
BTA01	42661782	42676415	OR5K4	NMG	---
BTA01	69962379	70053523	OSBPL11	NMG	---
BTA01	76065896	76102113	OSTN	NMG	---
BTA01	105877308	105908063	OTOL1	NMG	---
BTA01	114908447	114910097	P2RY1	NMG	---
BTA01	116694941	116747192	P2RY12	NMG	---
BTA01	116847497	116879544	P2RY14	NMG	---
BTA01	77130100	77309576	P3H2	NMG	---
BTA01	71257814	71346318	PAK2	NMG	---
BTA01	126040064	126042144	PAQR9	NMG	---
BTA01	67012287	67058498	PARP14	NMG	---
BTA01	66958506	66988476	PARP9	NMG	---
BTA01	2786812	2819637	PAXBP1	NMG	---
BTA01	145395830	145625230	PCBP3	NMG	---
BTA01	46001965	46016856	PCNP	NMG	---
BTA01	146001886	146105891	PCNT	NMG	---
BTA01	126132067	126231903	PCOLCE2	NMG	---
BTA01	139937150	140005775	PCP4	NMG	---
BTA01	70824603	70878013	PCYT1A	NMG	---
BTA01	99744376	99804996	PDCD10	NMG	---
BTA01	142930579	143034932	PDE9A	NMG	---
BTA01	67411430	67504231	PDIA5	NMG	---
BTA01	143782380	143810301	PDXK	NMG	---
BTA01	87028551	87382268	PEX5L	NMG	---
BTA01	144308711	144335975	PFKL	NMG	---
BTA01	118213388	118220074	PFN2	NMG	---
BTA01	97196214	97271658	PHC3	NMG	---
BTA01	56486571	56727153	PHLDB2	NMG	---
BTA01	149301433	149317939	PIGP	NMG	---
BTA01	71232257	71252236	PIGX	NMG	---
BTA01	71415019	71440654	PIGZ	NMG	---
BTA01	87879574	87964195	PIK3CA	NMG	---
BTA01	130293099	130471254	PIK3CB	NMG	---
BTA01	151476118	151562607	PIK3R4	NMG	---
BTA01	143182017	143202288	PKNOX1	NMG	---
BTA01	111945804	112167879	PLCH1	NMG	---
BTA01	153882096	154095595	PLCL2	NMG	---
BTA01	56425478	56476144	PLCXD2	NMG	---
BTA01	95742044	95963408	PLD1	NMG	---
BTA01	122349984	122471157	PLOD2	NMG	---
BTA01	126325256	126418836	PLS1	NMG	---
BTA01	122041887	122092789	PLSCR1	NMG	---
BTA01	121946372	121974115	PLSCR2	NMG	---
BTA01	122257891	122300144	PLSCR4	NMG	---
BTA01	121852796	121878087	PLSCR5	NMG	---
BTA01	145089416	145103157	POFUT2	NMG	---
BTA01	64246626	64269696	POGLUT1	NMG	---
BTA01	65944699	66053204	POLQ	NMG	---
BTA01	82824296	82829473	POLR2H	NMG	---
BTA01	64397770	64415902	POPDC2	NMG	---
BTA01	35417574	35435629	POU1F1	NMG	---
BTA01	157232248	157249033	PP2D1	NMG	---
BTA01	106405113	106727070	PPM1L	NMG	---
BTA01	133116975	133350011	PPP2R3A	NMG	---
BTA01	142065605	142132485	PRDM15	NMG	---
BTA01	157545780	157559387	PRDM9	NMG	---
BTA01	97094274	97163222	PRKCI	NMG	---
BTA01	146320299	146345063	PRMT2	NMG	---
BTA01	38203313	38267163	PROS1	NMG	---
BTA01	82878892	82888239	PSMD2	NMG	---
BTA01	139225714	139238322	PSMG1	NMG	---
BTA01	144713171	144730575	PTTG1IP	NMG	---
BTA01	110158198	110164262	PTX3	NMG	---
BTA01	127673805	127774738	PXYLP1	NMG	---
BTA01	58735307	58761901	QTRT2	NMG	---
BTA01	157198501	157232069	RAB5A	NMG	---
BTA01	135468728	135526439	RAB6B	NMG	---
BTA01	65387679	65433970	RABL3	NMG	---
BTA01	114554443	114558377	RAP2B	NMG	---
BTA01	108807496	108849597	RARRES1	NMG	---
BTA01	127345515	127469070	RASA2	NMG	---
BTA01	22948185	22967236	RBM11	NMG	---
BTA01	129556881	129560370	RBP1	NMG	---
BTA01	129620306	129651650	RBP2	NMG	---
BTA01	882081	1002223	RCAN1	NMG	---
BTA01	475398	475516	RF00001	NMG	---
BTA01	42852845	42853007	RF00003	NMG	---
BTA01	25298576	25298720	RF00004	NMG	---
BTA01	102015881	102016296	RF00009	NMG	---
BTA01	31247387	31247477	RF00015	NMG	---
BTA01	40865156	40865454	RF00017	NMG	---
BTA01	116285941	116286052	RF00019	NMG	---
BTA01	97612804	97613233	RF00024	NMG	---
BTA01	1472144	1472250	RF00026	NMG	---
BTA01	48583190	48583251	RF00066	NMG	---
BTA01	80470085	80470216	RF00092	NMG	---
BTA01	135910534	135910669	RF00096	NMG	---
BTA01	15147591	15147925	RF00100	NMG	---
BTA01	150366152	150366283	RF00139	NMG	---
BTA01	65444286	65444408	RF00156	NMG	---
BTA01	42916950	42917086	RF00263	NMG	---
BTA01	144408383	144408423	RF00285	NMG	---
BTA01	64545597	64545719	RF00322	NMG	---
BTA01	80469761	80469901	RF00394	NMG	---
BTA01	2089684	2089808	RF00401	NMG	---
BTA01	117589204	117589335	RF00406	NMG	---
BTA01	118981050	118981155	RF00413	NMG	---
BTA01	92738800	92738928	RF00417	NMG	---
BTA01	46730249	46730362	RF00425	NMG	---
BTA01	129645565	129645693	RF00438	NMG	---
BTA01	70257049	70257120	RF00493	NMG	---
BTA01	70257291	70257370	RF00494	NMG	---
BTA01	129418733	129418862	RF00554	NMG	---
BTA01	97292056	97292182	RF00561	NMG	---
BTA01	82862630	82862705	RF00572	NMG	---
BTA01	158254824	158254971	RF00600	NMG	---
BTA01	112234203	112234316	RF00619	NMG	---
BTA01	92346997	92347093	RF01200	NMG	---
BTA01	71525049	71525175	RF01225	NMG	---
BTA01	80470484	80470660	RF01241	NMG	---
BTA01	106970727	106971049	RF01295	NMG	---
BTA01	80472432	80472500	RF01299	NMG	---
BTA01	129884942	129885048	RF01873	NMG	---
BTA01	61466587	61466751	RF01879	NMG	---
BTA01	61725406	61725556	RF01884	NMG	---
BTA01	85410349	85410577	RF01951	NMG	---
BTA01	85410146	85410214	RF01952	NMG	---
BTA01	85316188	85316464	RF01953	NMG	---
BTA01	85300461	85300569	RF01954	NMG	---
BTA01	117023958	117024036	RF02089	NMG	---
BTA01	80452885	80467441	RFC4	NMG	---
BTA01	153335376	153514351	RFTN1	NMG	---
BTA01	42194819	42230806	RIOX2	NMG	---
BTA01	142011078	142037290	RIPK4	NMG	---
BTA01	149259149	149269725	RIPPLY3	NMG	---
BTA01	118223007	118350034	RNF13	NMG	---
BTA01	71020360	71048691	RNF168	NMG	---
BTA01	127214846	127222120	RNF7	NMG	---
BTA01	26116520	26265576	ROBO1	NMG	---
BTA01	24870588	25065331	ROBO2	NMG	---
BTA01	68349806	68384919	ROPN1	NMG	---
BTA01	54226950	54227678	RPL10	NMG	---
BTA01	96572443	96576821	RPL22L1	NMG	---
BTA01	46061453	46066949	RPL24	NMG	---
BTA01	143851101	143874772	RRP1	NMG	---
BTA01	143729215	143755086	RRP1B	NMG	---
BTA01	142759178	142772547	RSPH1	NMG	---
BTA01	108967043	109414482	RSRC1	NMG	---
BTA01	80082559	80085391	RTP1	NMG	---
BTA01	79629615	79633348	RTP2	NMG	---
BTA01	79911983	79916543	RTP4	NMG	---
BTA01	70372268	70433147	RUBCN	NMG	---
BTA01	146975141	147244722	RUNX1	NMG	---
BTA01	7167841	7170830	RWDD2B	NMG	---
BTA01	135082834	135191082	RYK	NMG	---
BTA01	146272607	146280008	S100B	NMG	---
BTA01	97443569	97458182	SAMD7	NMG	---
BTA01	22617489	22675629	SAMSN1	NMG	---
BTA01	155431343	155525165	SATB1	NMG	---
BTA01	3760509	3822150	SCAF4	NMG	---
BTA01	107552681	107731909	SCHIP1	NMG	---
BTA01	67555432	67637451	SEC22A	NMG	---
BTA01	97388346	97421921	SEC62	NMG	---
BTA01	117507281	117537602	SELENOT	NMG	---
BTA01	67239728	67280749	SEMA5B	NMG	---
BTA01	81586790	81621312	SENP2	NMG	---
BTA01	71370900	71400231	SENP5	NMG	---
BTA01	45816823	45988234	SENP7	NMG	---
BTA01	117598268	117600549	SERP1	NMG	---
BTA01	99660456	99743550	SERPINI1	NMG	---
BTA01	99995832	100031888	SERPINI2	NMG	---
BTA01	148306238	148341194	SETD4	NMG	---
BTA01	157392691	157410804	SGO1	NMG	---
BTA01	139528818	139600025	SH3BGR	NMG	---
BTA01	152286347	152366452	SH3BP5	NMG	---
BTA01	109417834	109426592	SHOX2	NMG	---
BTA01	102272282	102388043	SI	NMG	---
BTA01	117361864	117380735	SIAH2	NMG	---
BTA01	58218879	58326309	SIDT1	NMG	---
BTA01	148972847	149039609	SIM2	NMG	---
BTA01	97035501	97055587	SKIL	NMG	---
BTA01	69521456	69670381	SLC12A8	NMG	---
BTA01	145299698	145325287	SLC19A1	NMG	---
BTA01	96452471	96483056	SLC2A2	NMG	---
BTA01	111829274	111850038	SLC33A1	NMG	---
BTA01	57343853	57364455	SLC35A5	NMG	---
BTA01	132298308	132334597	SLC35G2	NMG	---
BTA01	142814827	142872558	SLC37A1	NMG	---
BTA01	70809680	70827658	SLC51A	NMG	---
BTA01	96865068	96974741	SLC7A14	NMG	---
BTA01	125042863	125706599	SLC9A9	NMG	---
BTA01	56963723	57060956	SLC9C1	NMG	---
BTA01	135336540	135423996	SLCO2A1	NMG	---
BTA01	102184529	102187471	SLITRK3	NMG	---
BTA01	107045175	107078624	SMC4	NMG	---
BTA01	71044905	71052495	SMCO1	NMG	---
BTA01	1102887	1118312	SMIM11A	NMG	---
BTA01	69887221	69946638	SNX4	NMG	---
BTA01	1954230	1985068	SON	NMG	---
BTA01	131371915	131372637	SOX14	NMG	---
BTA01	94320196	94597863	SPATA16	NMG	---
BTA01	145865673	145881365	SPATC1L	NMG	---
BTA01	58141829	58199879	SPICE1	NMG	---
BTA01	127831477	127918128	SPSB4	NMG	---
BTA01	106028381	106057292	SPTSSB	NMG	---
BTA01	135532008	135573130	SRPRB	NMG	---
BTA01	111095638	111107466	SSR3	NMG	---
BTA01	79657444	79659377	SST	NMG	---
BTA01	43047976	43111603	ST3GAL6	NMG	---
BTA01	80194829	80267738	ST6GAL1	NMG	---
BTA01	132757274	132922494	STAG1	NMG	---
BTA01	38315772	38331093	STX19	NMG	---
BTA01	65607598	65930952	STXBP5L	NMG	---
BTA01	115938554	115949379	SUCNR1	NMG	---
BTA01	144687135	144696665	SUMO3	NMG	---
BTA01	2827691	2916599	SYNJ1	NMG	---
BTA01	56759915	56773309	TAGLN3	NMG	---
BTA01	44554751	44611092	TBC1D23	NMG	---
BTA01	154096128	154616588	TBC1D5	NMG	---
BTA01	80666383	80688899	TBCCD1	NMG	---
BTA01	90030089	90204389	TBL1XR1	NMG	---
BTA01	146562507	146607459	TDRP	NMG	---
BTA01	135579069	135618070	TF	NMG	---
BTA01	126884717	127026615	TFDP2	NMG	---
BTA01	142629559	142634531	TFF1	NMG	---
BTA01	142614729	142618268	TFF2	NMG	---
BTA01	142565466	142569246	TFF3	NMG	---
BTA01	45155599	45188354	TFG	NMG	---
BTA01	70652654	70679923	TFRC	NMG	---
BTA01	82816651	82821567	THPO	NMG	---
BTA01	4192104	4358253	TIAM1	NMG	---
BTA01	58926907	58945271	TIGIT	NMG	---
BTA01	110928202	110955891	TIPARP	NMG	---
BTA01	118809503	118817968	TM4SF1	NMG	---
BTA01	118858862	118883835	TM4SF18	NMG	---
BTA01	118662871	118691339	TM4SF4	NMG	---
BTA01	136031260	136310998	TMEM108	NMG	---
BTA01	76794862	76815721	TMEM207	NMG	---
BTA01	95639747	95650387	TMEM212	NMG	---
BTA01	44483988	44511474	TMEM30C	NMG	---
BTA01	64211525	64240562	TMEM39A	NMG	---
BTA01	158296611	158315972	TMEM39B	NMG	---
BTA01	81696499	81706039	TMEM41A	NMG	---
BTA01	72908919	72956817	TMEM44	NMG	---
BTA01	44948235	45061338	TMEM45A	NMG	---
BTA01	2046733	2083566	TMEM50B	NMG	---
BTA01	18567977	18710975	TMPRSS15	NMG	---
BTA01	141713171	141747814	TMPRSS2	NMG	---
BTA01	142660182	142680495	TMPRSS3	NMG	---
BTA01	56831560	56872261	TMPRSS7	NMG	---
BTA01	96158154	96158791	TMSB4	NMG	---
BTA01	94985031	95001222	TNFSF10	NMG	---
BTA01	96395573	96426824	TNIK	NMG	---
BTA01	70600179	70627585	TNK2	NMG	---
BTA01	44650783	44687949	TOMM70	NMG	---
BTA01	135753514	135824423	TOPBP1	NMG	---
BTA01	77389337	77689118	TP63	NMG	---
BTA01	78014932	78184743	TPRG1	NMG	---
BTA01	81287578	81307980	TRA2B	NMG	---
BTA01	144056126	144132832	TRAPPC10	NMG	---
BTA01	53578753	53626469	TRAT1	NMG	---
BTA01	128258678	128288461	TRIM42	NMG	---
BTA01	107030008	107042373	TRIM59	NMG	---
BTA01	126259412	126320424	TRPC1	NMG	---
BTA01	144361187	144410547	TRPM2	NMG	---
BTA01	117672585	117718237	TSC22D2	NMG	---
BTA01	144441578	144619108	TSPEAR	NMG	---
BTA01	86372984	86382674	TTC14	NMG	---
BTA01	149318018	149436586	TTC3	NMG	---
BTA01	158215919	158228038	TXLNA	NMG	---
BTA01	143261977	143274941	U2AF1	NMG	---
BTA01	125961513	125987011	U2SURP	NMG	---
BTA01	136872755	136905496	UBA5	NMG	---
BTA01	142694786	142737902	UBASH3A	NMG	---
BTA01	144659041	144684327	UBE2G2	NMG	---
BTA01	70935047	70987415	UBXN7	NMG	---
BTA01	142327757	142403210	UMODL1	NMG	---
BTA01	69127863	69178521	UMPS	NMG	---
BTA01	63981593	64010650	UPK1B	NMG	---
BTA01	3103263	3180340	URB1	NMG	---
BTA01	58345399	58392043	USF3	NMG	---
BTA01	87355950	87482259	USP13	NMG	---
BTA01	7129414	7155271	USP16	NMG	---
BTA01	21167188	21328190	USP25	NMG	---
BTA01	76047771	76055460	UTS2B	NMG	---
BTA01	110066582	110342096	VEPH1	NMG	---
BTA01	35036368	35123427	VGLL3	NMG	---
BTA01	149461702	149496009	VPS26C	NMG	---
BTA01	82116216	82377026	VPS8	NMG	---
BTA01	82933517	82945153	VWA5B2	NMG	---
BTA01	143087683	143108077	WDR4	NMG	---
BTA01	99823209	99990635	WDR49	NMG	---
BTA01	71087882	71101117	WDR53	NMG	---
BTA01	66864803	66866398	WDR5B	NMG	---
BTA01	139443100	139458044	WRB	NMG	---
BTA01	118469263	118642804	WWTR1	NMG	---
BTA01	126593243	126700958	XRN1	NMG	---
BTA01	72326705	72499174	XXYLT1	NMG	---
BTA01	83313948	83416551	YEATS2	NMG	---
BTA01	100098900	100168463	ZBBX	NMG	---
BTA01	56342926	56343579	ZBED2	NMG	---
BTA01	46028911	46058876	ZBTB11	NMG	---
BTA01	58975735	59030035	ZBTB20	NMG	---
BTA01	142235364	142253631	ZBTB21	NMG	---
BTA01	127530714	127574835	ZBTB38	NMG	---
BTA01	70789424	70802153	ZDHHC19	NMG	---
BTA01	58619102	58629385	ZDHHC23	NMG	---
BTA01	120897288	120900384	ZIC1	NMG	---
BTA01	120907816	120916227	ZIC4	NMG	---
BTA01	88005930	88038010	ZMAT3	NMG	---
BTA01	69686148	69766359	ZNF148	NMG	---
BTA01	157490908	157500089	ZNF596	NMG	---
BTA01	87780857	87785489	ZNF639	NMG	---
BTA01	36063528	36147146	ZNF654	NMG	---
BTA01	46886995	46938289	ZPLD1	NMG	---
BTA02	106293589	106298509	AAMP	NMG	---
BTA02	103002440	103202440	ABCA12	NMG	---
BTA02	27112408	27210473	ABCB11	NMG	---
BTA02	91544953	91642576	ABI2	NMG	---
BTA02	62363597	62424558	ACMSD	NMG	---
BTA02	111037664	111113602	ACSL3	NMG	---
BTA02	134843160	134846603	ACTL8	NMG	---
BTA02	65522494	65569993	ACTR3	NMG	---
BTA02	38466454	38597910	ACVR1	NMG	---
BTA02	38753355	38831144	ACVR1C	NMG	---
BTA02	48279649	48374634	ACVR2A	NMG	---
BTA02	94711218	94906499	ADAM23	NMG	---
BTA02	121953227	121990032	ADGRB2	NMG	---
BTA02	115629949	115704725	AGFG1	NMG	---
BTA02	19341272	19468765	AGPS	NMG	---
BTA02	125759503	125780816	AHDC1	NMG	---
BTA02	120096973	120100228	ALPI	NMG	---
BTA02	131181416	131245100	ALPL	NMG	---
BTA02	90248645	90296359	ALS2	NMG	---
BTA02	89903607	89924382	ALS2CR12	NMG	---
BTA02	1473998	1476421	AMER3	NMG	---
BTA02	4601012	4621042	AMMECR1L	NMG	---
BTA02	6605784	6657432	ANKAR	NMG	---
BTA02	85567851	85752864	ANKRD44	NMG	---
BTA02	107179983	107186463	ANKZF1	NMG	---
BTA02	89102213	89173911	AOX1	NMG	---
BTA02	89366563	89441406	AOX2	NMG	---
BTA02	89283574	89354608	AOX4	NMG	---
BTA02	111898333	111965169	AP1S3	NMG	---
BTA02	52965089	53630365	ARHGAP15	NMG	---
BTA02	134985221	135154958	ARHGEF10L	NMG	---
BTA02	135893247	135911229	ARHGEF19	NMG	---
BTA02	1679994	1864849	ARHGEF4	NMG	---
BTA02	126408497	126477461	ARID1A	NMG	---
BTA02	44355896	44378831	ARL5A	NMG	---
BTA02	43427948	43469180	ARL6IP6	NMG	---
BTA02	118967305	119146003	ARMC9	NMG	---
BTA02	106256621	106284396	ARPC2	NMG	---
BTA02	129367152	129417868	ASAP3	NMG	---
BTA02	107443938	107465693	ASIC4	NMG	---
BTA02	6665574	6676526	ASNSD1	NMG	---
BTA02	21736325	21792993	ATF2	NMG	---
BTA02	107170269	107179679	ATG9A	NMG	---
BTA02	135586322	135606413	ATP13A2	NMG	---
BTA02	125145420	125147786	ATP5IF1	NMG	---
BTA02	21688062	21691528	ATP5MC3	NMG	---
BTA02	127225459	127237892	AUNIP	NMG	---
BTA02	120568184	120614958	AZIN2	NMG	---
BTA02	119174753	119179729	B3GNT7	NMG	---
BTA02	102760020	102854286	BARD1	NMG	---
BTA02	36715262	37045806	BAZ2B	NMG	---
BTA02	5418420	5475051	BIN1	NMG	---
BTA02	90864689	91017391	BMPR2	NMG	---
BTA02	86226319	86295210	BOLL	NMG	---
BTA02	121176081	121199884	BSDC1	NMG	---
BTA02	129146487	129146577	bta-mir-10181	NMG	---
BTA02	20762743	20762841	bta-mir-10b	NMG	---
BTA02	31430122	31430181	bta-mir-11978	NMG	---
BTA02	26401530	26401599	bta-mir-12020	NMG	---
BTA02	135954742	135954787	bta-mir-12026-1	NMG	---
BTA02	114951060	114951116	bta-mir-12053	NMG	---
BTA02	1095237	1095292	bta-mir-12062	NMG	---
BTA02	107240944	107241037	bta-mir-153-1	NMG	---
BTA02	117477328	117477394	bta-mir-2284m	NMG	---
BTA02	130300980	130301055	bta-mir-2284u	NMG	---
BTA02	110378162	110378250	bta-mir-2284y-5	NMG	---
BTA02	5273102	5273163	bta-mir-2285aa	NMG	---
BTA02	115758046	115758105	bta-mir-2285ao-1	NMG	---
BTA02	96489791	96489850	bta-mir-2285ax-2	NMG	---
BTA02	103419041	103419122	bta-mir-2285l	NMG	---
BTA02	43664369	43664451	bta-mir-2285s	NMG	---
BTA02	29049864	29049946	bta-mir-2285w	NMG	---
BTA02	5466022	5466097	bta-mir-2350	NMG	---
BTA02	9689788	9689863	bta-mir-2351	NMG	---
BTA02	24156202	24156277	bta-mir-2352	NMG	---
BTA02	27581629	27581703	bta-mir-2353	NMG	---
BTA02	47355913	47355987	bta-mir-2354	NMG	---
BTA02	106011329	106011401	bta-mir-2356	NMG	---
BTA02	120686213	120686291	bta-mir-2357	NMG	---
BTA02	135236143	135236206	bta-mir-2358	NMG	---
BTA02	121575106	121575160	bta-mir-2887-2	NMG	---
BTA02	7272946	7273025	bta-mir-2917	NMG	---
BTA02	19663582	19663655	bta-mir-4444	NMG	---
BTA02	89470523	89485958	BZW1	NMG	---
BTA02	130189849	130193588	C1QA	NMG	---
BTA02	130166509	130173608	C1QB	NMG	---
BTA02	130181311	130185682	C1QC	NMG	---
BTA02	70918684	70920915	C1QL2	NMG	---
BTA02	90045394	90168893	C2CD6	NMG	---
BTA02	88480800	88492586	C2H2orf69	NMG	---
BTA02	118846915	118854132	C2H2orf72	NMG	---
BTA02	71107880	71192356	C2H2orf76	NMG	---
BTA02	96437069	96460618	C2H2orf80	NMG	---
BTA02	6100685	6178350	C2H2orf88	NMG	---
BTA02	118530388	118632791	CAB39	NMG	---
BTA02	44073031	44344826	CACNB4	NMG	---
BTA02	8891734	9020442	CALCRL	NMG	---
BTA02	132136807	132139923	CAMK2N1	NMG	---
BTA02	133201115	133340081	CAPZB	NMG	---
BTA02	91242784	91310808	CARF	NMG	---
BTA02	106378600	106384257	CATIP	NMG	---
BTA02	126896197	126910286	CATSPER4	NMG	---
BTA02	80481033	80494572	CAVIN2	NMG	---
BTA02	1314158	1318235	CCDC115	NMG	---
BTA02	17799007	18020703	CCDC141	NMG	---
BTA02	37990451	38200517	CCDC148	NMG	---
BTA02	85236757	85328185	CCDC150	NMG	---
BTA02	26618950	26643168	CCDC173	NMG	---
BTA02	121319922	121324082	CCDC28B	NMG	---
BTA02	69565219	69664403	CCDC93	NMG	---
BTA02	115948258	115951955	CCL20	NMG	---
BTA02	62319905	62352405	CCNT2	NMG	---
BTA02	95992566	96027482	CCNYL1	NMG	---
BTA02	125905989	125909985	CD164L2	NMG	---
BTA02	117785379	117787180	CD24	NMG	---
BTA02	91906146	91939649	CD28	NMG	---
BTA02	36552660	36579199	CD302	NMG	---
BTA02	126804336	126806114	CD52	NMG	---
BTA02	132018286	132042156	CDA	NMG	---
BTA02	130732620	130787969	CDC42	NMG	---
BTA02	23340522	23353696	CDCA7	NMG	---
BTA02	90336390	90427276	CDK15	NMG	---
BTA02	106899057	106900178	CDK5R2	NMG	---
BTA02	130816944	130824150	CELA3B	NMG	---
BTA02	126841741	126876537	CEP85	NMG	---
BTA02	14945329	15081254	CERKL	NMG	---
BTA02	27359574	27712447	CERS6	NMG	---
BTA02	71437172	71470213	CFAP221	NMG	---
BTA02	106947262	106982235	CFAP65	NMG	---
BTA02	89703845	89757452	CFLAR	NMG	---
BTA02	21843101	22045348	CHN1	NMG	---
BTA02	107462147	107472033	CHPF	NMG	---
BTA02	22084295	22103950	CHRNA1	NMG	---
BTA02	120166846	120174104	CHRND	NMG	---
BTA02	120180193	120185721	CHRNG	NMG	---
BTA02	22397395	22442851	CIR1	NMG	---
BTA02	73071996	73306346	CLASP1	NMG	---
BTA02	121402133	121416389	CLDN12	NMG	---
BTA02	89504933	89512321	CLK1	NMG	---
BTA02	126911248	126923367	CNKSR1	NMG	---
BTA02	106532969	106566527	CNOT9	NMG	---
BTA02	107122933	107126587	CNPPD1	NMG	---
BTA02	129001537	129038262	CNR2	NMG	---
BTA02	76113318	76921405	CNTNAP5	NMG	---
BTA02	31429997	31587069	COBLL1	NMG	---
BTA02	122014154	122068417	COL16A1	NMG	---
BTA02	7375289	7414912	COL3A1	NMG	---
BTA02	115318013	115478018	COL4A3	NMG	---
BTA02	115168918	115226839	COL4A4	NMG	---
BTA02	7198509	7357287	COL5A2	NMG	---
BTA02	119504023	119527187	COPS7B	NMG	---
BTA02	135877622	135881588	CPLANE2	NMG	---
BTA02	95234725	95266752	CPO	NMG	---
BTA02	95846071	95897815	CREB1	NMG	---
BTA02	135617021	135668617	CROCC	NMG	---
BTA02	106933695	106936940	CRYBA2	NMG	---
BTA02	126775472	126806913	CRYBG2	NMG	---
BTA02	96432628	96435050	CRYGA	NMG	---
BTA02	96417867	96420083	CRYGB	NMG	---
BTA02	96405966	96407968	CRYGC	NMG	---
BTA02	96395739	96397590	CRYGD	NMG	---
BTA02	30617671	30798791	CSRNP3	NMG	---
BTA02	106408440	106413567	CTDSP1	NMG	---
BTA02	92070614	92077168	CTLA4	NMG	---
BTA02	112586826	112699754	CUL3	NMG	---
BTA02	16813692	16875835	CWC22	NMG	---
BTA02	106215131	106219158	CXCR1	NMG	---
BTA02	106185020	106192570	CXCR2	NMG	---
BTA02	61250082	61253877	CXCR4	NMG	---
BTA02	24912893	24945933	CYBRD1	NMG	---
BTA02	18779444	18802820	CYCT	NMG	---
BTA02	1066691	1175326	CYFIP1	NMG	---
BTA02	91483594	91527751	CYP20A1	NMG	---
BTA02	5297022	5319408	CYP27C1	NMG	---
BTA02	38913867	38942113	CYTIP	NMG	---
BTA02	37488235	37515045	DAPL1	NMG	---
BTA02	61390060	61455629	DARS	NMG	---
BTA02	115992779	116028253	DAW1	NMG	---
BTA02	71192388	71197568	DBI	NMG	---
BTA02	25003233	25029169	DCAF17	NMG	---
BTA02	121311608	121316192	DCDC2B	NMG	---
BTA02	131971819	131985982	DDOST	NMG	---
BTA02	107351796	107358964	DES	NMG	---
BTA02	126666827	126704429	DHDDS	NMG	---
BTA02	27067552	27092118	DHRS9	NMG	---
BTA02	119630438	119987217	DIS3L2	NMG	---
BTA02	24462482	24466496	DLX1	NMG	---
BTA02	24448619	24451184	DLX2	NMG	---
BTA02	84377037	84632137	DNAH7	NMG	---
BTA02	107227555	107234943	DNAJB2	NMG	---
BTA02	13794248	13842369	DNAJC10	NMG	---
BTA02	125150751	125171158	DNAJC8	NMG	---
BTA02	117379818	117771065	DNER	NMG	---
BTA02	107307884	107321008	DNPEP	NMG	---
BTA02	112861987	113100311	DOCK10	NMG	---
BTA02	67391409	67756692	DPP10	NMG	---
BTA02	34382575	34466656	DPP4	NMG	---
BTA02	13474287	13490743	DUSP19	NMG	---
BTA02	24765631	24819628	DYNC1I2	NMG	---
BTA02	94944568	95001285	DYTN	NMG	---
BTA02	129326862	129343702	E2F2	NMG	---
BTA02	131324608	131449347	ECE1	NMG	---
BTA02	120118128	120125755	ECEL1	NMG	---
BTA02	94490094	94493400	EEF1B2	NMG	---
BTA02	121298262	121306107	EIF3I	NMG	---
BTA02	120187397	120218347	EIF4E2	NMG	---
BTA02	131485408	131837484	EIF4G3	NMG	---
BTA02	129147034	129156032	ELOA	NMG	---
BTA02	133406871	133434408	EMC1	NMG	---
BTA02	70609618	70614377	EN1	NMG	---
BTA02	124431682	124610867	EPB41	NMG	---
BTA02	71750119	71916145	EPB41L5	NMG	---
BTA02	47420198	47547292	EPC2	NMG	---
BTA02	135934234	135972074	EPHA2	NMG	---
BTA02	109525497	109678039	EPHA4	NMG	---
BTA02	130225773	130254992	EPHA8	NMG	---
BTA02	129898024	130038309	EPHB2	NMG	---
BTA02	99223775	99801312	ERBB4	NMG	---
BTA02	5248748	5279066	ERCC3	NMG	---
BTA02	25660200	25694204	ERICH2	NMG	---
BTA02	39011020	39016794	ERMN	NMG	---
BTA02	20829348	20833089	EVX2	NMG	---
BTA02	127052889	127070881	EXTL1	NMG	---
BTA02	125249517	125390286	EYA3	NMG	---
BTA02	122285620	122294666	FABP3	NMG	---
BTA02	126936277	126939832	FAM110D	NMG	---
BTA02	91060088	91131852	FAM117B	NMG	---
BTA02	112489090	112502288	FAM124B	NMG	---
BTA02	89605073	89661226	FAM126B	NMG	---
BTA02	136013445	136037002	FAM131C	NMG	---
BTA02	121285361	121286953	FAM167B	NMG	---
BTA02	1865381	1906516	FAM168B	NMG	---
BTA02	9553295	9633357	FAM171B	NMG	---
BTA02	121201977	121202927	FAM229A	NMG	---
BTA02	94936435	94941561	FAM237A	NMG	---
BTA02	132076687	132077658	FAM43B	NMG	---
BTA02	125604197	125635148	FAM76A	NMG	---
BTA02	34192288	34271400	FAP	NMG	---
BTA02	110746220	110820175	FARSB	NMG	---
BTA02	117962254	118069148	FBXO36	NMG	---
BTA02	135783522	135863766	FBXO42	NMG	---
BTA02	106924715	106928807	FEV	NMG	---
BTA02	125688547	125709381	FGR	NMG	---
BTA02	32625453	32751507	FIGN	NMG	---
BTA02	18418695	18426410	FKBP7	NMG	---
BTA02	43534082	43866708	FMNL2	NMG	---
BTA02	103361566	103431472	FN1	NMG	---
BTA02	120805616	120811995	FNDC5	NMG	---
BTA02	13693338	13730072	FRZB	NMG	---
BTA02	10562943	10705287	FSIP2	NMG	---
BTA02	129056428	129079502	FUCA1	NMG	---
BTA02	96039164	96040921	FZD5	NMG	---
BTA02	90571270	90573476	FZD7	NMG	---
BTA02	27226323	27233030	G6PC2	NMG	---
BTA02	25604286	25643331	GAD1	NMG	---
BTA02	129111017	129115576	GALE	NMG	---
BTA02	41676135	42259624	GALNT13	NMG	---
BTA02	30545764	30569913	GALNT3	NMG	---
BTA02	39027224	39069644	GALNT5	NMG	---
BTA02	34070353	34087612	GCA	NMG	---
BTA02	34292569	34302949	GCG	NMG	---
BTA02	107186405	107194793	GLB1L	NMG	---
BTA02	72712261	72753189	GLI2	NMG	---
BTA02	79427772	79481911	GLS	NMG	---
BTA02	124758268	124785888	GMEB1	NMG	---
BTA02	107429346	107436451	GMPPA	NMG	---
BTA02	25523852	25556898	GORASP2	NMG	---
BTA02	126314664	126321490	GPATCH3	NMG	---
BTA02	106290033	106293245	GPBAR1	NMG	---
BTA02	126320997	126333342	GPN2	NMG	---
BTA02	94507200	94552835	GPR1	NMG	---
BTA02	22319664	22358578	GPR155	NMG	---
BTA02	4872953	4878988	GPR17	NMG	---
BTA02	125893878	125894870	GPR3	NMG	---
BTA02	64935007	65196499	GPR39	NMG	---
BTA02	118714413	118715459	GPR55	NMG	---
BTA02	31681686	31810646	GRB14	NMG	---
BTA02	128563987	128600189	GRHL3	NMG	---
BTA02	52388547	52825730	GTDC1	NMG	---
BTA02	85361038	85393083	GTF3C3	NMG	---
BTA02	7839124	7933339	GULP1	NMG	---
BTA02	78885394	78934052	GYPC	NMG	---
BTA02	24564087	24604728	HAT1	NMG	---
BTA02	122097791	122108116	HCRTR1	NMG	---
BTA02	121225584	121257548	HDAC1	NMG	---
BTA02	84741175	85088822	HECW2	NMG	---
BTA02	719767	951758	HERC2	NMG	---
BTA02	59138783	59180569	HNMT	NMG	---
BTA02	19658429	19663581	HNRNPA3	NMG	---
BTA02	129500051	129531646	HNRNPR	NMG	---
BTA02	20724272	20726509	HOXD1	NMG	---
BTA02	20793704	20796809	HOXD10	NMG	---
BTA02	20803593	20806307	HOXD11	NMG	---
BTA02	20812814	20813774	HOXD12	NMG	---
BTA02	20818851	20820662	HOXD13	NMG	---
BTA02	20740712	20760616	HOXD3	NMG	---
BTA02	20759992	20762165	HOXD4	NMG	---
BTA02	20781821	20783046	HOXD8	NMG	---
BTA02	20789261	20790650	HOXD9	NMG	---
BTA02	131855266	131891998	HP1BP3	NMG	---
BTA02	120779969	120788339	HPCA	NMG	---
BTA02	4187288	4227153	HS6ST1	NMG	---
BTA02	136053155	136057934	HSPB7	NMG	---
BTA02	86035475	86045870	HSPD1	NMG	---
BTA02	86044912	86048062	HSPE1	NMG	---
BTA02	130906818	130976365	HSPG2	NMG	---
BTA02	129644896	129646029	HTR1D	NMG	---
BTA02	118894087	118909985	HTR2B	NMG	---
BTA02	133022950	133035378	HTR6	NMG	---
BTA02	91143446	91177884	ICA1L	NMG	---
BTA02	92144569	92169924	ICOS	NMG	---
BTA02	129296772	129298371	ID3	NMG	---
BTA02	96510261	96532002	IDH1	NMG	---
BTA02	133705999	133751262	IFFO2	NMG	---
BTA02	125662055	125665793	IFI6	NMG	---
BTA02	34111730	34166890	IFIH1	NMG	---
BTA02	128718562	128742668	IFNLR1	NMG	---
BTA02	104619851	104649017	IGFBP2	NMG	---
BTA02	104659123	104680014	IGFBP5	NMG	---
BTA02	134276567	134429921	IGSF21	NMG	---
BTA02	107001051	107007228	IHH	NMG	---
BTA02	101012199	101190609	IKZF2	NMG	---
BTA02	128753716	128780202	IL22RA1	NMG	---
BTA02	1318420	1323393	IMP4	NMG	---
BTA02	107501784	107504801	INHA	NMG	---
BTA02	72108054	72113653	INHBB	NMG	---
BTA02	94363694	94404651	INO80D	NMG	---
BTA02	5934748	5970809	INPP1	NMG	---
BTA02	69756864	69786933	INSIG2	NMG	---
BTA02	121316668	121320573	IQCC	NMG	---
BTA02	114988515	115174824	IRS1	NMG	---
BTA02	15083908	15176065	ITGA4	NMG	---
BTA02	24091577	24179151	ITGA6	NMG	---
BTA02	9644368	9749556	ITGAV	NMG	---
BTA02	36097616	36247251	ITGB6	NMG	---
BTA02	118666034	118680136	ITM2C	NMG	---
BTA02	14654230	14751034	ITPRID2	NMG	---
BTA02	5031102	5057954	IWS1	NMG	---
BTA02	97848310	97972682	KANSL1L	NMG	---
BTA02	111212142	111215329	KCNE4	NMG	---
BTA02	33901113	34058080	KCNH7	NMG	---
BTA02	41183416	41378419	KCNJ3	NMG	---
BTA02	89035588	89056404	KCTD18	NMG	---
BTA02	126257409	126270759	KDF1	NMG	---
BTA02	129770258	129836290	KDM1A	NMG	---
BTA02	120883700	120910058	KIAA1522	NMG	---
BTA02	90611066	90737262	KIAA2012	NMG	---
BTA02	131929743	131968598	KIF17	NMG	---
BTA02	47212782	47368935	KIF5C	NMG	---
BTA02	95370241	95469238	KLF7	NMG	---
BTA02	134156462	134190663	KLHDC7A	NMG	---
BTA02	26570154	26618014	KLHL23	NMG	---
BTA02	26734655	26750934	KLHL41	NMG	---
BTA02	53739155	53888583	KYNU	NMG	---
BTA02	129863541	129878003	LACTBL1	NMG	---
BTA02	98188212	98237653	LANCL1	NMG	---
BTA02	122807359	122833480	LAPTM5	NMG	---
BTA02	121262594	121283528	LCK	NMG	---
BTA02	61535026	61583839	LCT	NMG	---
BTA02	127482749	127508799	LDLRAP1	NMG	---
BTA02	315119	382536	LGSN	NMG	---
BTA02	4842239	4887427	LIMS2	NMG	---
BTA02	126708949	126720207	LIN28A	NMG	---
BTA02	20906685	21011464	LNPK	NMG	---
BTA02	55584017	56790873	LRP1B	NMG	---
BTA02	26888630	27029783	LRP2	NMG	---
BTA02	129672631	129764693	LUZP1	NMG	---
BTA02	64874976	64937074	LYPD1	NMG	---
BTA02	46624526	46753941	LYPD6	NMG	---
BTA02	46966296	47080898	LYPD6B	NMG	---
BTA02	129115781	129121108	LYPLA2	NMG	---
BTA02	127542968	127609384	MACO1	NMG	---
BTA02	88519695	88531251	MAIP1	NMG	---
BTA02	127292652	127444339	MAN1C1	NMG	---
BTA02	97414229	97562142	MAP2	NMG	---
BTA02	62271904	62313297	MAP3K19	NMG	---
BTA02	5199357	5234002	MAP3K2	NMG	---
BTA02	23405489	23558475	MAP3K20	NMG	---
BTA02	125921162	125934238	MAP3K6	NMG	---
BTA02	121223027	121225422	MARCKSL1	NMG	---
BTA02	70736152	70769645	MARCO	NMG	---
BTA02	122848955	122858265	MATN1	NMG	---
BTA02	47698242	47756040	MBD5	NMG	---
BTA02	61489617	61524285	MCM6	NMG	---
BTA02	95031780	95064408	MDH1B	NMG	---
BTA02	125068641	125074216	MED18	NMG	---
BTA02	95910212	95920426	METTL21A	NMG	---
BTA02	26534429	26545290	METTL5	NMG	---
BTA02	135611507	135616267	MFAP2	NMG	---
BTA02	5820563	5881926	MFSD6	NMG	---
BTA02	62784836	63181459	MGAT5	NMG	---
BTA02	133073788	133110076	MINOS1	NMG	---
BTA02	106411182	106411289	MIR26B	NMG	---
BTA02	106945879	106945957	MIR375	NMG	---
BTA02	86060754	86090534	MOB4	NMG	---
BTA02	110843395	110873230	MOGAT1	NMG	---
BTA02	90196472	90237037	MPP4	NMG	---
BTA02	103970393	104038722	MREG	NMG	---
BTA02	133405836	133411304	MRTO4	NMG	---
BTA02	6278630	6285486	MSTN	NMG	---
BTA02	127238786	127253787	MTFR1L	NMG	---
BTA02	121291040	121298203	MTMR9	NMG	---
BTA02	98099886	98125989	MYL1	NMG	---
BTA02	79795528	79994785	MYO1B	NMG	---
BTA02	25753839	26211202	MYO3B	NMG	---
BTA02	4886912	4990264	MYO7B	NMG	---
BTA02	128788187	128839063	MYOM3	NMG	---
BTA02	5634458	5683747	NAB1	NMG	---
BTA02	80266321	80275110	NABP1	NMG	---
BTA02	91317091	91471377	NBEAL1	NMG	---
BTA02	13528238	13633956	NCKAP1	NMG	---
BTA02	64157472	64872456	NCKAP5	NMG	---
BTA02	119226977	119236929	NCL	NMG	---
BTA02	128320578	128334929	NCMAP	NMG	---
BTA02	44434401	44651653	NEB	NMG	---
BTA02	135674410	135688455	NECAP2	NMG	---
BTA02	5786098	5810777	NEMP2	NMG	---
BTA02	14923735	14926095	NEUROD1	NMG	---
BTA02	19617026	19649649	NFE2L2	NMG	---
BTA02	107020701	107112857	NHEJ1	NMG	---
BTA02	73387424	73397873	NIFK	NMG	---
BTA02	989536	1034413	NIPA1	NMG	---
BTA02	1044598	1064844	NIPA2	NMG	---
BTA02	128445501	128496459	NIPAL3	NMG	---
BTA02	122393085	122438183	NKAIN1	NMG	---
BTA02	44826000	44846258	NMI	NMG	---
BTA02	119287463	119291748	NMUR1	NMG	---
BTA02	90787057	90810889	NOP58	NMG	---
BTA02	27269454	27332687	NOSTRIN	NMG	---
BTA02	119585852	119590637	NPPC	NMG	---
BTA02	126303160	126305471	NR0B2	NMG	---
BTA02	39887966	39905341	NR4A2	NMG	---
BTA02	94028625	94145404	NRP2	NMG	---
BTA02	126273255	126286771	NUDC	NMG	---
BTA02	13426631	13458918	NUP35	NMG	---
BTA02	58351070	58477701	NXPH2	NMG	---
BTA02	113534347	113851603	NYAP2	NMG	---
BTA02	107478709	107500811	OBSL1	NMG	---
BTA02	442135	705205	OCA2	NMG	---
BTA02	22528224	22693132	OLA1	NMG	---
BTA02	124630567	124671398	OPRD1	NMG	---
BTA02	89551970	89589796	ORC2	NMG	---
BTA02	48181494	48275918	ORC4	NMG	---
BTA02	6572135	6584583	ORMDL1	NMG	---
BTA02	18481775	18696841	OSBPL6	NMG	---
BTA02	132802975	132831792	OTUD3	NMG	---
BTA02	135349139	135393383	PADI1	NMG	---
BTA02	135473410	135527194	PADI2	NMG	---
BTA02	135316332	135346269	PADI3	NMG	---
BTA02	135262232	135290548	PADI4	NMG	---
BTA02	135238391	135258340	PADI6	NMG	---
BTA02	127089778	127125126	PAFAH2	NMG	---
BTA02	127217390	127222938	PAQR7	NMG	---
BTA02	110369553	110471285	PAX3	NMG	---
BTA02	133926471	134029644	PAX7	NMG	---
BTA02	18826605	19250049	PDE11A	NMG	---
BTA02	14056093	14453673	PDE1A	NMG	---
BTA02	119442706	119498775	PDE6D	NMG	---
BTA02	126966876	126975053	PDIK1L	NMG	---
BTA02	104068554	104116082	PECR	NMG	---
BTA02	122077521	122095612	PEF1	NMG	---
BTA02	85434967	85508402	PGAP1	NMG	---
BTA02	124922940	125007155	PHACTR4	NMG	---
BTA02	120344483	120393885	PHC2	NMG	---
BTA02	26613246	26618722	PHOSPHO2	NMG	---
BTA02	117023746	117290403	PID1	NMG	---
BTA02	126392028	126402241	PIGV	NMG	---
BTA02	96557844	96625577	PIKFYVE	NMG	---
BTA02	129122974	129130667	PITHD1	NMG	---
BTA02	18429582	18435911	PJVK	NMG	---
BTA02	37644721	37901601	PKP4	NMG	---
BTA02	132688158	132690759	PLA2G2A	NMG	---
BTA02	132470520	132486289	PLA2G2C	NMG	---
BTA02	132534610	132542603	PLA2G2D5	NMG	---
BTA02	132788953	132793411	PLA2G2E	NMG	---
BTA02	132496038	132509464	PLA2G2F	NMG	---
BTA02	132630420	132665213	PLA2G5	NMG	---
BTA02	36271243	36405254	PLA2R1	NMG	---
BTA02	106575924	106598631	PLCD4	NMG	---
BTA02	86319697	86686609	PLCL1	NMG	---
BTA02	18388139	18415849	PLEKHA3	NMG	---
BTA02	1920239	1969794	PLEKHB2	NMG	---
BTA02	96101252	96318495	PLEKHM3	NMG	---
BTA02	6460095	6592355	PMS1	NMG	---
BTA02	106298904	106301390	PNKD	NMG	---
BTA02	128938566	128942609	PNRC2	NMG	---
BTA02	4623473	4636747	POLR2D	NMG	---
BTA02	26648100	26689515	PPIG	NMG	---
BTA02	89519710	89530269	PPIL3	NMG	---
BTA02	14473125	14594115	PPP1R1C	NMG	---
BTA02	125526927	125545896	PPP1R8	NMG	---
BTA02	133346903	133363429	PQLC2	NMG	---
BTA02	106786779	106794751	PRKAG3	NMG	---
BTA02	18437895	18454695	PRKRA	NMG	---
BTA02	5102165	5112861	PROC	NMG	---
BTA02	43470324	43528516	PRPF40A	NMG	---
BTA02	120161009	120166131	PRSS56	NMG	---
BTA02	118865174	118946608	PSMD1	NMG	---
BTA02	34972722	35083065	PSMD14	NMG	---
BTA02	125201951	125229055	PTAFR	NMG	---
BTA02	96667717	96752328	PTH2R	NMG	---
BTA02	47896215	47896544	PTMA	NMG	---
BTA02	121807999	121817752	PTP4A2	NMG	---
BTA02	1322993	1352673	PTPN18	NMG	---
BTA02	71546908	71733059	PTPN4	NMG	---
BTA02	107236824	107256280	PTPRN	NMG	---
BTA02	124237184	124325673	PTPRU	NMG	---
BTA02	122527753	122653986	PUM1	NMG	---
BTA02	61636892	61799766	R3HDM1	NMG	---
BTA02	62127818	62238789	RAB3GAP1	NMG	---
BTA02	71941425	72016188	RALB	NMG	---
BTA02	131095681	131165889	RAP1GAP	NMG	---
BTA02	23607682	23937801	RAPGEF4	NMG	---
BTA02	91652748	91750016	RAPH1	NMG	---
BTA02	120969745	120986234	RBBP4	NMG	---
BTA02	44857602	44869106	RBM43	NMG	---
BTA02	18758172	18779396	RBM45	NMG	---
BTA02	35855477	36075061	RBMS1	NMG	---
BTA02	128388785	128422500	RCAN3	NMG	---
BTA02	124883384	124903231	RCC1	NMG	---
BTA02	135211439	135237283	RCC2	NMG	---
BTA02	107270817	107276428	RESP18	NMG	---
BTA02	107128001	107133526	RETREG2	NMG	---
BTA02	38041545	38041692	RF00007	NMG	---
BTA02	119228001	119228134	RF00072	NMG	---
BTA02	113596327	113596404	RF00108	NMG	---
BTA02	94492306	94492398	RF00134	NMG	---
BTA02	90741485	90741569	RF00188	NMG	---
BTA02	124852030	124852164	RF00190	NMG	---
BTA02	119228661	119228740	RF00217	NMG	---
BTA02	94492348	94492427	RF00280	NMG	---
BTA02	124852652	124852782	RF00405	NMG	---
BTA02	124806156	124806288	RF00548	NMG	---
BTA02	125541373	125541538	RF00553	NMG	---
BTA02	90793056	90793144	RF00575	NMG	---
BTA02	124853745	124853818	RF00608	NMG	---
BTA02	73247035	73247160	RF00618	NMG	---
BTA02	90804129	90804212	RF01182	NMG	---
BTA02	66850948	66851024	RF01191	NMG	---
BTA02	90803341	90803426	RF01192	NMG	---
BTA02	81579205	81579335	RF01981	NMG	---
BTA02	105338012	105338166	RF01983	NMG	---
BTA02	52175732	52175859	RF01984	NMG	---
BTA02	52174639	52174699	RF01985	NMG	---
BTA02	52173754	52173854	RF01986	NMG	---
BTA02	52173181	52173258	RF01987	NMG	---
BTA02	51979361	51979561	RF01992	NMG	---
BTA02	86102214	86178287	RFTN2	NMG	---
BTA02	115024497	115208409	RHBDD1	NMG	---
BTA02	44660223	44709690	RIF1	NMG	---
BTA02	45698139	45719676	RND3	NMG	---
BTA02	132887311	132888400	RNF186	NMG	---
BTA02	120719524	120743308	RNF19B	NMG	---
BTA02	106623552	106632884	RNF25	NMG	---
BTA02	125448288	125470852	RPA2	NMG	---
BTA02	97826470	97847706	RPE	NMG	---
BTA02	129168191	129198058	RPL11	NMG	---
BTA02	104486567	104489680	RPL37A	NMG	---
BTA02	42650738	42652184	RPRM	NMG	---
BTA02	126574904	126612862	RPS6KA1	NMG	---
BTA02	127708588	127712696	RSRP1	NMG	---
BTA02	106154128	106175952	RUFY4	NMG	---
BTA02	127998304	128061752	RUNX3	NMG	---
BTA02	120815271	120849384	S100PBP	NMG	---
BTA02	4454874	4530094	SAP130	NMG	---
BTA02	87843246	88046645	SATB2	NMG	---
BTA02	111768890	111774486	SCG2	NMG	---
BTA02	30224956	30320883	SCN1A	NMG	---
BTA02	30880623	31019443	SCN2A	NMG	---
BTA02	31103231	31183473	SCN3A	NMG	---
BTA02	29840643	29898509	SCN7A	NMG	---
BTA02	29996676	30088178	SCN9A	NMG	---
BTA02	22365327	22397420	SCRN3	NMG	---
BTA02	71244652	71319376	SCTR	NMG	---
BTA02	122666044	122705716	SDC3	NMG	---
BTA02	135548907	135578120	SDHB	NMG	---
BTA02	127256063	127272993	SELENON	NMG	---
BTA02	122233162	122259028	SERINC2	NMG	---
BTA02	112087760	112158159	SERPINE2	NMG	---
BTA02	125113996	125132377	SESN2	NMG	---
BTA02	17618997	17764631	SESTD1	NMG	---
BTA02	85946152	85984071	SF3B1	NMG	---
BTA02	126340193	126341536	SFN	NMG	---
BTA02	4790398	4791060	SFT2D3	NMG	---
BTA02	89070545	89099327	SGO2	NMG	---
BTA02	110589561	110734612	SGPP2	NMG	---
BTA02	131902269	131915138	SH2D5	NMG	---
BTA02	126837552	126839005	SH3BGRL3	NMG	---
BTA02	121446978	121458374	SHOX	NMG	---
BTA02	106392590	106403650	SLC11A1	NMG	---
BTA02	118076301	118099221	SLC16A14	NMG	---
BTA02	115812583	115843935	SLC19A3	NMG	---
BTA02	107113751	107120309	SLC23A3	NMG	---
BTA02	127042911	127050544	SLC30A2	NMG	---
BTA02	65335291	65377141	SLC35F5	NMG	---
BTA02	31290313	31348516	SLC38A11	NMG	---
BTA02	84253392	84389538	SLC39A10	NMG	---
BTA02	6776416	6800154	SLC40A1	NMG	---
BTA02	34473422	34723194	SLC4A10	NMG	---
BTA02	107548385	107563336	SLC4A3	NMG	---
BTA02	126090279	126142300	SLC9A1	NMG	---
BTA02	104423001	104474279	SMARCAL1	NMG	---
BTA02	125401099	125432986	SMPDL3B	NMG	---
BTA02	122347180	122372981	SNRNP40	NMG	---
BTA02	118183281	118232898	SP110	NMG	---
BTA02	118237531	118282557	SP140L	NMG	---
BTA02	22797327	22853605	SP3	NMG	---
BTA02	25729317	25731210	SP5	NMG	---
BTA02	22449123	22451704	SP9	NMG	---
BTA02	135698556	135736414	SPATA21	NMG	---
BTA02	118803760	118824701	SPATA3	NMG	---
BTA02	88832854	89024878	SPATS2L	NMG	---
BTA02	27248579	27260964	SPC25	NMG	---
BTA02	107365755	107423369	SPEG	NMG	---
BTA02	116086973	116277103	SPHKAP	NMG	---
BTA02	121894026	121924935	SPOCD1	NMG	---
BTA02	58563828	58612726	SPOPL	NMG	---
BTA02	136066725	136069993	SRARP	NMG	---
BTA02	128253260	128282672	SRRM1	NMG	---
BTA02	128924106	128936367	SRSF10	NMG	---
BTA02	124374950	124400699	SRSF4	NMG	---
BTA02	26545255	26554248	SSB	NMG	---
BTA02	44006701	44053721	STAM2	NMG	---
BTA02	79518741	79560102	STAT1	NMG	---
BTA02	79568840	79673336	STAT4	NMG	---
BTA02	71009555	71061343	STEAP3	NMG	---
BTA02	107521189	107535476	STK11IP	NMG	---
BTA02	107194871	107198250	STK16	NMG	---
BTA02	84682093	84723198	STK17B	NMG	---
BTA02	106633221	106659569	STK36	NMG	---
BTA02	27870256	28191872	STK39	NMG	---
BTA02	127152813	127183806	STMN1	NMG	---
BTA02	128500788	128561411	STPG1	NMG	---
BTA02	90008658	90040182	STRADB	NMG	---
BTA02	125550304	125585869	STX12	NMG	---
BTA02	127725940	127731258	SYF2	NMG	---
BTA02	120951772	120969740	SYNC	NMG	---
BTA02	125934205	125940846	SYTL1	NMG	---
BTA02	135738977	135759581	SZRD1	NMG	---
BTA02	124810107	124834049	TAF12	NMG	---
BTA02	37135008	37386059	TANC1	NMG	---
BTA02	35143374	35239417	TANK	NMG	---
BTA02	133800882	133813306	TAS1R2	NMG	---
BTA02	34958624	34968526	TBR1	NMG	---
BTA02	129421761	129471183	TCEA3	NMG	---
BTA02	126212749	126220286	TENT5B	NMG	---
BTA02	129843757	129846448	TEX46	NMG	---
BTA02	72963706	73025484	TFCP2L1	NMG	---
BTA02	8776893	8875333	TFPI	NMG	---
BTA02	125473679	125486124	THEMIS2	NMG	---
BTA02	59511857	60421786	THSD7B	NMG	---
BTA02	122142699	122178659	TINAGL1	NMG	---
BTA02	25392971	25450609	TLK1	NMG	---
BTA02	115519318	115530237	TM4SF20	NMG	---
BTA02	106302074	106319619	TMBIM1	NMG	---
BTA02	132915932	133020007	TMCO4	NMG	---
BTA02	80621362	80899591	TMEFF2	NMG	---
BTA02	62513122	62781938	TMEM163	NMG	---
BTA02	104067181	104128350	TMEM169	NMG	---
BTA02	71480988	71482235	TMEM177	NMG	---
BTA02	71939113	71941225	TMEM185B	NMG	---
BTA02	107472513	107478573	TMEM198	NMG	---
BTA02	124425343	124429820	TMEM200B	NMG	---
BTA02	125946146	125956940	TMEM222	NMG	---
BTA02	121306084	121311470	TMEM234	NMG	---
BTA02	90171834	90195668	TMEM237	NMG	---
BTA02	71236196	71242268	TMEM37	NMG	---
BTA02	127661915	127677708	TMEM50A	NMG	---
BTA02	120773181	120780411	TMEM54	NMG	---
BTA02	44747145	44764214	TNFAIP6	NMG	---
BTA02	104859771	104860388	TNP1	NMG	---
BTA02	105902088	106118422	TNS1	NMG	---
BTA02	89938529	90008545	TRAK2	NMG	---
BTA02	120514777	120551870	TRIM62	NMG	---
BTA02	127020869	127035929	TRIM63	NMG	---
BTA02	117811397	117918447	TRIP12	NMG	---
BTA02	124855242	124878660	TRNAU1AP	NMG	---
BTA02	126229849	126230547	TRNP1	NMG	---
BTA02	73398067	73416298	TSN	NMG	---
BTA02	121199686	121201566	TSSK3	NMG	---
BTA02	30336543	30434725	TTC21B	NMG	---
BTA02	19259234	19262164	TTC30A	NMG	---
BTA02	19325706	19328340	TTC30B	NMG	---
BTA02	106656154	106706020	TTLL4	NMG	---
BTA02	107214372	107220493	TUBA1D	NMG	---
BTA02	107196605	107203963	TUBA4A	NMG	---
BTA02	1232958	1284056	TUBGCP5	NMG	---
BTA02	88496394	88519396	TYW5	NMG	---
BTA02	15639801	15731672	UBE2E3	NMG	---
BTA02	26314651	26517652	UBR3	NMG	---
BTA02	133452143	133589435	UBR4	NMG	---
BTA02	132453930	132454775	UBXN10	NMG	---
BTA02	126814237	126836894	UBXN11	NMG	---
BTA02	61588164	61617901	UBXN4	NMG	---
BTA02	4300416	4399011	UGGT1	NMG	---
BTA02	97594986	97821531	UNC80	NMG	---
BTA02	38225057	38262544	UPP2	NMG	---
BTA02	106447346	106532901	USP37	NMG	---
BTA02	131012510	131085750	USP48	NMG	---
BTA02	106422780	106446519	VIL1	NMG	---
BTA02	132262279	132314628	VWA5B1	NMG	---
BTA02	102407028	102619802	VWC2L	NMG	---
BTA02	125814828	125890887	WASF2	NMG	---
BTA02	112010456	112064142	WDFY1	NMG	---
BTA02	91206414	91230173	WDR12	NMG	---
BTA02	4676998	4785534	WDR33	NMG	---
BTA02	6935086	6976756	WDR75	NMG	---
BTA02	37061967	37131114	WDSUB1	NMG	---
BTA02	125970802	126036698	WDTC1	NMG	---
BTA02	22130033	22259090	WIPF1	NMG	---
BTA02	106842324	106855593	WNT10A	NMG	---
BTA02	130696821	130711436	WNT4	NMG	---
BTA02	106822087	106835094	WNT6	NMG	---
BTA02	28990245	29067371	XIRP2	NMG	---
BTA02	125392642	125400258	XKR8	NMG	---
BTA02	104134456	104223320	XRCC5	NMG	---
BTA02	120849154	120881261	YARS	NMG	---
BTA02	124710421	124740398	YTHDF2	NMG	---
BTA02	130297461	130333090	ZBTB40	NMG	---
BTA02	121015835	121076671	ZBTB8A	NMG	---
BTA02	120987011	120998937	ZBTB8OS	NMG	---
BTA02	9838366	9859389	ZC3H15	NMG	---
BTA02	122295337	122347439	ZCCHC17	NMG	---
BTA02	94606160	94620206	ZDBF2	NMG	---
BTA02	126349905	126374294	ZDHHC18	NMG	---
BTA02	52174189	52264474	ZEB2	NMG	---
BTA02	107158435	107162015	ZFAND2B	NMG	---
BTA02	106598789	106618772	ZNF142	NMG	---
BTA02	120410028	120436409	ZNF362	NMG	---
BTA02	17076721	17440980	ZNF385B	NMG	---
BTA02	129478393	129483457	ZNF436	NMG	---
BTA02	126929533	126930613	ZNF593	NMG	---
BTA02	126764040	126771731	ZNF683	NMG	---
BTA02	11572543	11575764	ZNF804A	NMG	---
BTA02	61831040	62103607	ZRANB3	NMG	---
BTA02	9491627	9512730	ZSWIM2	NMG	---
BTA03	49386861	49530772	ABCA4	NMG	---
BTA03	116025262	116037482	ACKR3	NMG	---
BTA03	91689838	91739355	ACOT11	NMG	---
BTA03	15538260	15548475	ADAM15	NMG	---
BTA03	8303389	8311838	ADAMTS4	NMG	---
BTA03	20143733	20155185	ADAMTSL4	NMG	---
BTA03	15968147	15994363	ADAR	NMG	---
BTA03	809356	843304	ADCY10	NMG	---
BTA03	62436807	63147752	ADGRL2	NMG	---
BTA03	65667175	65807163	ADGRL4	NMG	---
BTA03	109722183	109727879	ADPRHL2	NMG	---
BTA03	115044731	115604936	AGAP1	NMG	---
BTA03	43353479	43432848	AGL	NMG	---
BTA03	109877713	109914109	AGO1	NMG	---
BTA03	109752058	109872871	AGO3	NMG	---
BTA03	109947115	109977492	AGO4	NMG	---
BTA03	33403800	33444827	AHCYL1	NMG	---
BTA03	67098542	67357363	AK5	NMG	---
BTA03	119577914	119585327	AKAP17A	NMG	---
BTA03	106986685	106998848	AKIRIN1	NMG	---
BTA03	100505194	100517388	AKR1A1	NMG	---
BTA03	48405843	48504005	ALG14	NMG	---
BTA03	82149562	82208238	ALG6	NMG	---
BTA03	33360536	33370572	ALX3	NMG	---
BTA03	33940232	33945726	AMIGO1	NMG	---
BTA03	28641073	28658760	AMPD1	NMG	---
BTA03	33818280	33830235	AMPD2	NMG	---
BTA03	39784076	39858496	AMY2B	NMG	---
BTA03	82994335	83003679	ANGPTL3	NMG	---
BTA03	119936790	119944346	ANKMY1	NMG	---
BTA03	74830012	74922861	ANKRD13C	NMG	---
BTA03	21413252	21415922	ANKRD34A	NMG	---
BTA03	21481384	21498215	ANKRD35	NMG	---
BTA03	20409567	20423408	ANP32E	NMG	---
BTA03	19777160	19786734	ANXA9	NMG	---
BTA03	29479664	29489949	AP4B1	NMG	---
BTA03	10127730	10129290	APCS	NMG	---
BTA03	20372002	20376143	APH1A	NMG	---
BTA03	8282869	8284122	APOA2	NMG	---
BTA03	16234047	16236867	AQP10	NMG	---
BTA03	49238269	49319832	ARHGAP29	NMG	---
BTA03	8420191	8435163	ARHGAP30	NMG	---
BTA03	13871481	13922860	ARHGEF11	NMG	---
BTA03	14781460	14813371	ARHGEF2	NMG	---
BTA03	101292352	101355267	ARMH1	NMG	---
BTA03	19884889	19949933	ARNT	NMG	---
BTA03	102121461	102122516	ARTN	NMG	---
BTA03	117716651	117735517	ASB1	NMG	---
BTA03	68936675	68954422	ASB17	NMG	---
BTA03	115664205	115735916	ASB18	NMG	---
BTA03	15121790	15298435	ASH1L	NMG	---
BTA03	7599092	7846132	ATF6	NMG	---
BTA03	112967754	113012711	ATG16L1	NMG	---
BTA03	120710007	120725948	ATG4B	NMG	---
BTA03	82756143	82852335	ATG4C	NMG	---
BTA03	26886560	26919931	ATP1A1	NMG	---
BTA03	9528257	9552859	ATP1A2	NMG	---
BTA03	9488276	9520439	ATP1A4	NMG	---
BTA03	31846429	31863330	ATP5PB	NMG	---
BTA03	102080670	102084006	ATP6V0B	NMG	---
BTA03	16210799	16232969	ATP8B2	NMG	---
BTA03	33956341	33965040	ATXN7L2	NMG	---
BTA03	102069299	102079762	B4GALT2	NMG	---
BTA03	8321014	8326857	B4GALT3	NMG	---
BTA03	52530347	52537415	BARHL2	NMG	---
BTA03	14176880	14194996	BCAN	NMG	---
BTA03	49691045	49912338	BCAR3	NMG	---
BTA03	28755534	28769812	BCAS2	NMG	---
BTA03	58819705	58829797	BCL10	NMG	---
BTA03	29498121	29502961	BCL2L15	NMG	---
BTA03	22002398	22098251	BCL9	NMG	---
BTA03	97468115	97518125	BEND5	NMG	---
BTA03	101225985	101229638	BEST4	NMG	---
BTA03	14551207	14552260	BGLAP	NMG	---
BTA03	106544060	106584726	BMP8A	NMG	---
BTA03	19737600	19745849	BNIPL	NMG	---
BTA03	120646406	120658685	BOK	NMG	---
BTA03	51387228	51406793	BRDT	NMG	---
BTA03	91312841	91324220	BSND	NMG	---
BTA03	80335436	80335518	bta-mir-101-1	NMG	---
BTA03	66092521	66092606	bta-mir-10184	NMG	---
BTA03	8811960	8812023	bta-mir-11983	NMG	---
BTA03	94548208	94548265	bta-mir-11991	NMG	---
BTA03	109428520	109428578	bta-mir-12039	NMG	---
BTA03	87263822	87263874	bta-mir-12043	NMG	---
BTA03	20331105	20331157	bta-mir-12064	NMG	---
BTA03	45241090	45241194	bta-mir-137	NMG	---
BTA03	9764117	9764189	bta-mir-1584	NMG	---
BTA03	74160334	74160419	bta-mir-186	NMG	---
BTA03	16316832	16316914	bta-mir-190b	NMG	---
BTA03	18674126	18674205	bta-mir-2284z-4	NMG	---
BTA03	87177742	87177801	bta-mir-2285ap	NMG	---
BTA03	33245673	33245734	bta-mir-2285as-3	NMG	---
BTA03	52365058	52365138	bta-mir-2285b-2	NMG	---
BTA03	2790821	2790879	bta-mir-2285bb	NMG	---
BTA03	93966868	93966927	bta-mir-2285bc	NMG	---
BTA03	53401644	53401724	bta-mir-2285k-5	NMG	---
BTA03	7932273	7932355	bta-mir-2285t	NMG	---
BTA03	16269732	16269808	bta-mir-2411	NMG	---
BTA03	18808752	18808829	bta-mir-2412	NMG	---
BTA03	33588377	33588455	bta-mir-2413	NMG	---
BTA03	101721202	101721275	bta-mir-2414	NMG	---
BTA03	102340687	102340753	bta-mir-2415	NMG	---
BTA03	106655124	106655205	bta-mir-2416	NMG	---
BTA03	117347056	117347120	bta-mir-2902	NMG	---
BTA03	105457746	105457850	bta-mir-30c	NMG	---
BTA03	14236056	14236131	bta-mir-6534	NMG	---
BTA03	49637554	49637670	bta-mir-760	NMG	---
BTA03	94462220	94462295	bta-mir-761	NMG	---
BTA03	101200435	101205864	BTBD19	NMG	---
BTA03	51223913	51316954	BTBD8	NMG	---
BTA03	94255802	94278300	BTF3L4	NMG	---
BTA03	18945338	18946378	C2CD4D	NMG	---
BTA03	108213369	108220804	C3H1orf109	NMG	---
BTA03	108107987	108109056	C3H1orf122	NMG	---
BTA03	93014104	93021970	C3H1orf123	NMG	---
BTA03	78193289	78238376	C3H1orf141	NMG	---
BTA03	51167249	51190724	C3H1orf146	NMG	---
BTA03	95140835	95186049	C3H1orf185	NMG	---
BTA03	16309672	16312901	C3H1orf189	NMG	---
BTA03	34274613	34280108	C3H1orf194	NMG	---
BTA03	102741183	102744239	C3H1orf210	NMG	---
BTA03	110065619	110066302	C3H1orf216	NMG	---
BTA03	7107837	7126810	C3H1orf226	NMG	---
BTA03	16300763	16309171	C3H1orf43	NMG	---
BTA03	103464627	103471995	C3H1orf50	NMG	---
BTA03	58835524	58843022	C3H1orf52	NMG	---
BTA03	20363111	20369973	C3H1orf54	NMG	---
BTA03	19735220	19737363	C3H1orf56	NMG	---
BTA03	18070542	18071330	C3H1orf68	NMG	---
BTA03	85704934	85786712	C3H1orf87	NMG	---
BTA03	111552563	111568286	C3H1orf94	NMG	---
BTA03	89219877	89291700	C8A	NMG	---
BTA03	89165719	89209186	C8B	NMG	---
BTA03	20375866	20383625	CA14	NMG	---
BTA03	80788175	81022967	CACHD1	NMG	---
BTA03	10531472	10562417	CADM3	NMG	---
BTA03	106037116	106066200	CAP1	NMG	---
BTA03	119973442	119983832	CAPN10	NMG	---
BTA03	30657802	30701981	CAPZA1	NMG	---
BTA03	9474927	9484746	CASQ1	NMG	---
BTA03	27540536	27611173	CASQ2	NMG	---
BTA03	93998822	94011885	CC2D1B	NMG	---
BTA03	100455525	100459138	CCDC17	NMG	---
BTA03	50177447	50290702	CCDC18	NMG	---
BTA03	6567409	6576468	CCDC190	NMG	---
BTA03	102065404	102069070	CCDC24	NMG	---
BTA03	103567783	103700789	CCDC30	NMG	---
BTA03	14486486	14501164	CCT3	NMG	---
BTA03	26201587	26239599	CD101	NMG	---
BTA03	11698349	11717375	CD1B	NMG	---
BTA03	11633891	11638174	CD1B5	NMG	---
BTA03	11914670	11919678	CD1D	NMG	---
BTA03	11606607	11610099	CD1E	NMG	---
BTA03	26468671	26483254	CD2	NMG	---
BTA03	8695315	8755426	CD244	NMG	---
BTA03	1182748	1266862	CD247	NMG	---
BTA03	8901877	8932543	CD48	NMG	---
BTA03	32494132	32533031	CD53	NMG	---
BTA03	26709589	26773139	CD58	NMG	---
BTA03	12508921	12526879	CD5L	NMG	---
BTA03	9076733	9119524	CD84	NMG	---
BTA03	42742189	42956403	CDC14A	NMG	---
BTA03	102655232	102659704	CDC20	NMG	---
BTA03	19726452	19734555	CDC42SE1	NMG	---
BTA03	51855684	51880799	CDC7	NMG	---
BTA03	108198136	108213207	CDCA8	NMG	---
BTA03	92081757	92090351	CDCP2	NMG	---
BTA03	95337691	95342769	CDKN2C	NMG	---
BTA03	19066204	19081185	CELF3	NMG	---
BTA03	34131464	34157519	CELSR2	NMG	---
BTA03	32227187	32272255	CEPT1	NMG	---
BTA03	19792564	19804799	CERS2	NMG	---
BTA03	8143059	8175606	CFAP126	NMG	---
BTA03	9783460	9813631	CFAP45	NMG	---
BTA03	102768456	102838906	CFAP57	NMG	---
BTA03	19252157	19277508	CGN	NMG	---
BTA03	22381862	22446397	CHD1L	NMG	---
BTA03	32155439	32192735	CHI3L2	NMG	---
BTA03	32071080	32090853	CHIA	NMG	---
BTA03	16000297	16010188	CHRNB2	NMG	---
BTA03	16739580	16750665	CHTOP	NMG	---
BTA03	20357248	20360783	CIART	NMG	---
BTA03	105348797	105350137	CITED4	NMG	---
BTA03	15612556	15616057	CKS1B	NMG	---
BTA03	57558897	57592968	CLCA1	NMG	---
BTA03	57607299	57648396	CLCA2	NMG	---
BTA03	57499492	57530509	CLCA4	NMG	---
BTA03	34397588	34430982	CLCC1	NMG	---
BTA03	103498708	103503986	CLDN19	NMG	---
BTA03	15367523	15376512	CLK2	NMG	---
BTA03	110021003	110047343	CLSPN	NMG	---
BTA03	98887940	98924294	CMPK1	NMG	---
BTA03	48568965	48599126	CNN3	NMG	---
BTA03	40305057	40530663	COL11A1	NMG	---
BTA03	116782465	116855219	COL6A3	NMG	---
BTA03	109696709	109721078	COL8A2	NMG	---
BTA03	105807211	105810027	COL9A2	NMG	---
BTA03	9350633	9394688	COPA	NMG	---
BTA03	116552174	116565322	COPS8	NMG	---
BTA03	119662082	119666681	COPS9	NMG	---
BTA03	14124443	14130828	CRABP2	NMG	---
BTA03	18184104	18185905	CRCT1	NMG	---
BTA03	16464193	16472933	CREB3L4	NMG	---
BTA03	1148816	1160249	CREG1	NMG	---
BTA03	120194352	120234324	CROCC2	NMG	---
BTA03	9983501	9987619	CRP	NMG	---
BTA03	16477455	16487230	CRTC2	NMG	---
BTA03	28579009	28614809	CSDE1	NMG	---
BTA03	33488957	33509479	CSF1	NMG	---
BTA03	119425809	119430912	CSF2RA	NMG	---
BTA03	109418279	109429587	CSF3R	NMG	---
BTA03	111603940	112289188	CSMD2	NMG	---
BTA03	59509795	59524072	CTBS	NMG	---
BTA03	74766636	74793722	CTH	NMG	---
BTA03	105201098	105280146	CTPS1	NMG	---
BTA03	19953196	19966177	CTSK	NMG	---
BTA03	19981529	20004455	CTSS	NMG	---
BTA03	30834932	30885081	CTTNBP2NL	NMG	---
BTA03	33946014	33954930	CYB561D1	NMG	---
BTA03	92033900	92060024	CYB5RL	NMG	---
BTA03	32944105	32954911	CYM	NMG	---
BTA03	99208577	99222625	CYP4A11	NMG	---
BTA03	99319612	99334690	CYP4A22	NMG	---
BTA03	99337603	99358612	CYP4B1	NMG	---
BTA03	99069008	99097597	CYP4X1	NMG	---
BTA03	58488378	58491302	CYR61	NMG	---
BTA03	88677121	89136086	DAB1	NMG	---
BTA03	572630	752300	DCAF6	NMG	---
BTA03	9420056	9462754	DCAF8	NMG	---
BTA03	29473236	29479991	DCLRE1B	NMG	---
BTA03	15548874	15564300	DCST1	NMG	---
BTA03	58618306	58775117	DDAH1	NMG	---
BTA03	6677596	6853843	DDR2	NMG	---
BTA03	31539743	31550254	DDX20	NMG	---
BTA03	8363117	8373311	DEDD	NMG	---
BTA03	28661323	28753483	DENND2C	NMG	---
BTA03	32204153	32224615	DENND2D	NMG	---
BTA03	16489959	16502409	DENND4B	NMG	---
BTA03	76768174	76788676	DEPDC1	NMG	---
BTA03	113062330	113172640	DGKD	NMG	---
BTA03	91411766	91445037	DHCR24	NMG	---
BTA03	50499733	50629771	DIPK1A	NMG	---
BTA03	77246899	77249257	DIRAS3	NMG	---
BTA03	110769753	110827938	DLGAP3	NMG	---
BTA03	101832496	101841691	DMAP1	NMG	---
BTA03	99618092	99623713	DMBX1	NMG	---
BTA03	95865909	95870988	DMRTA2	NMG	---
BTA03	92781366	92786271	DMRTB1	NMG	---
BTA03	66664210	66707306	DNAJB4	NMG	---
BTA03	79928534	80107385	DNAJC6	NMG	---
BTA03	108330553	108338022	DNALI1	NMG	---
BTA03	59681727	59699694	DNASE2B	NMG	---
BTA03	49610656	49621980	DNTTIP2	NMG	---
BTA03	82924988	83115333	DOCK7	NMG	---
BTA03	102085998	102089568	DPH2	NMG	---
BTA03	42259115	42299418	DPH5	NMG	---
BTA03	15462231	15462806	DPM3	NMG	---
BTA03	45408337	46330781	DPYD	NMG	---
BTA03	50084785	50106905	DR1	NMG	---
BTA03	32272397	32300821	DRAM2	NMG	---
BTA03	120728099	120736657	DTYMK	NMG	---
BTA03	7851912	7861112	DUSP12	NMG	---
BTA03	9912927	9914349	DUSP23	NMG	---
BTA03	1605719	1673362	DUSP27	NMG	---
BTA03	119952858	119954650	DUSP28	NMG	---
BTA03	102838619	102846235	EBNA1BP2	NMG	---
BTA03	93434006	93464715	ECHDC2	NMG	---
BTA03	20183480	20191176	ECM1	NMG	---
BTA03	104701023	104706947	EDN2	NMG	---
BTA03	99421569	99457891	EFCAB14	NMG	---
BTA03	81994568	82051985	EFCAB7	NMG	---
BTA03	15466566	15473164	EFNA1	NMG	---
BTA03	15512373	15521191	EFNA3	NMG	---
BTA03	15532649	15536764	EFNA4	NMG	---
BTA03	101059206	101173067	EIF2B3	NMG	---
BTA03	96071533	96166159	ELAVL4	NMG	---
BTA03	102629291	102654464	ELOVL1	NMG	---
BTA03	20098776	20104404	ENSA	NMG	---
BTA03	108149712	108190353	EPHA10	NMG	---
BTA03	51334931	51372381	EPHX4	NMG	---
BTA03	94802846	94942191	EPS15	NMG	---
BTA03	33634806	33649761	EPS8L3	NMG	---
BTA03	117490251	117498544	ERFE	NMG	---
BTA03	101700924	101832084	ERI3	NMG	---
BTA03	117441783	117464352	ESPNL	NMG	---
BTA03	13730370	13744313	ETV3	NMG	---
BTA03	13767022	13773423	ETV3L	NMG	---
BTA03	109535132	109537474	EVA1B	NMG	---
BTA03	50677521	50918603	EVI5	NMG	---
BTA03	105632530	105644310	EXO5	NMG	---
BTA03	42410254	42428917	EXTL2	NMG	---
BTA03	8464412	8488977	F11R	NMG	---
BTA03	48954585	48965477	F3	NMG	---
BTA03	99716645	99737813	FAAH	NMG	---
BTA03	95351469	95849104	FAF1	NMG	---
BTA03	34726393	34805116	FAM102B	NMG	---
BTA03	102851923	102860724	FAM183A	NMG	---
BTA03	15382809	15387801	FAM189B	NMG	---
BTA03	2713574	2806763	FAM78B	NMG	---
BTA03	120512441	120612106	FARP2	NMG	---
BTA03	10419633	10425891	FCER1A	NMG	---
BTA03	8286937	8290169	FCER1G	NMG	---
BTA03	20802181	20811180	FCGR1A	NMG	---
BTA03	8035858	8044343	FCGR2A	NMG	---
BTA03	7931201	7947765	FCGR2B	NMG	---
BTA03	8000299	8008181	FCGR3A	NMG	---
BTA03	12577541	12610184	FCRL1	NMG	---
BTA03	12636941	12680489	FCRL3	NMG	---
BTA03	12748565	12778379	FCRL4	NMG	---
BTA03	12804191	12868240	FCRL5	NMG	---
BTA03	9870119	9891157	FCRL6	NMG	---
BTA03	7901534	7907964	FCRLA	NMG	---
BTA03	7884632	7889585	FCRLB	NMG	---
BTA03	15311058	15320377	FDPS	NMG	---
BTA03	86213982	86718004	FGGY	NMG	---
BTA03	107959452	107967135	FHL3	NMG	---
BTA03	22466919	22510019	FMO5	NMG	---
BTA03	49925230	50044652	FNBP1L	NMG	---
BTA03	34633213	34658968	FNDC7	NMG	---
BTA03	98832725	98834185	FOXD2	NMG	---
BTA03	82243978	82245566	FOXD3	NMG	---
BTA03	98850503	98852477	FOXE3	NMG	---
BTA03	103880098	104004083	FOXJ3	NMG	---
BTA03	104816227	104836692	FOXO6	NMG	---
BTA03	70600177	70608293	FPGT	NMG	---
BTA03	43472653	43525462	FRRS1	NMG	---
BTA03	66707375	66737434	FUBP1	NMG	---
BTA03	89336374	89464197	FYB2	NMG	---
BTA03	19698284	19715704	GABPB2	NMG	---
BTA03	77648760	77651872	GADD45A	NMG	---
BTA03	120816487	120819462	GAL3ST2	NMG	---
BTA03	16574943	16586974	GATAD2B	NMG	---
BTA03	15390177	15409004	GBA	NMG	---
BTA03	54409369	54433538	GBP2	NMG	---
BTA03	54451265	54507578	GBP4	NMG	---
BTA03	54094947	54111586	GBP5	NMG	---
BTA03	54043364	54062086	GBP6	NMG	---
BTA03	115642951	115645047	GBX2	NMG	---
BTA03	49581839	49599562	GCLM	NMG	---
BTA03	25299568	25353595	GDAP2	NMG	---
BTA03	50945369	50956131	GFI1	NMG	---
BTA03	112454968	112584264	GIGYF2	NMG	---
BTA03	66535129	66637864	GIPC2	NMG	---
BTA03	110888198	110890904	GJA4	NMG	---
BTA03	21877817	21894417	GJA5	NMG	---
BTA03	21753703	21755025	GJA8	NMG	---
BTA03	107109148	107110689	GJA9	NMG	---
BTA03	110900183	110905849	GJB3	NMG	---
BTA03	110927018	110929691	GJB4	NMG	---
BTA03	110930986	110934249	GJB5	NMG	---
BTA03	92479529	92739937	GLIS1	NMG	---
BTA03	51122896	51166887	GLMN	NMG	---
BTA03	14506327	14509256	GLMP	NMG	---
BTA03	33854858	33899237	GNAI3	NMG	---
BTA03	33837406	33846790	GNAT2	NMG	---
BTA03	77489268	77629921	GNG12	NMG	---
BTA03	108305087	108331447	GNL2	NMG	---
BTA03	20036707	20083521	GOLPH3L	NMG	---
BTA03	14893062	15038514	GON4L	NMG	---
BTA03	1675900	1728605	GPA33	NMG	---
BTA03	14232918	14240979	GPATCH4	NMG	---
BTA03	100418895	100453755	GPBP1L1	NMG	---
BTA03	119863649	119891441	GPC1	NMG	---
BTA03	507209	561418	GPR161	NMG	---
BTA03	120005503	120020505	GPR35	NMG	---
BTA03	33901936	33905313	GPR61	NMG	---
BTA03	42742344	42744302	GPR88	NMG	---
BTA03	21695356	21742236	GPR89A	NMG	---
BTA03	34431970	34485343	GPSM2	NMG	---
BTA03	93742043	93749741	GPX7	NMG	---
BTA03	108832486	109076297	GRIK3	NMG	---
BTA03	33667202	33720169	GSTM1	NMG	---
BTA03	33652466	33655778	GSTM3	NMG	---
BTA03	55014449	55045556	GTF2B	NMG	---
BTA03	104015403	104017508	GUCA2A	NMG	---
BTA03	104021061	104024316	GUCA2B	NMG	---
BTA03	23732791	23763956	HAO2	NMG	---
BTA03	14207776	14213176	HAPLN2	NMG	---
BTA03	16250174	16252803	HAX1	NMG	---
BTA03	15354861	15363825	HCN3	NMG	---
BTA03	118225398	118462734	HDAC4	NMG	---
BTA03	14082643	14098646	HDGF	NMG	---
BTA03	120423895	120482640	HDLBP	NMG	---
BTA03	101040409	101048376	HECTD3	NMG	---
BTA03	34702129	34714161	HENMT1	NMG	---
BTA03	117550812	117551891	HES6	NMG	---
BTA03	106442589	106458224	HEYL	NMG	---
BTA03	51980905	52089071	HFM1	NMG	---
BTA03	29399811	29449947	HIPK1	NMG	---
BTA03	20724190	20724582	HIST2H2AB	NMG	---
BTA03	20724732	20748213	HIST2H2BE	NMG	---
BTA03	20779441	20779821	HIST2H2BF	NMG	---
BTA03	104538208	104671493	HIVEP3	NMG	---
BTA03	113516126	113528914	HJURP	NMG	---
BTA03	21365083	21369973	HJV	NMG	---
BTA03	111927003	111927727	HMGB4	NMG	---
BTA03	86093399	86163267	HOOK1	NMG	---
BTA03	20016351	20036229	HORMAD1	NMG	---
BTA03	106386092	106398512	HPCAL4	NMG	---
BTA03	100731586	100733237	HPDL	NMG	---
BTA03	6634642	6664654	HSD17B7	NMG	---
BTA03	23706733	23717051	HSD3B1	NMG	---
BTA03	8031683	8034120	HSPA6	NMG	---
BTA03	92263079	92296401	HSPB11	NMG	---
BTA03	102573104	102575815	HYI	NMG	---
BTA03	66029139	66043630	IFI44	NMG	---
BTA03	66053647	66071372	IFI44L	NMG	---
BTA03	26574398	26704608	IGSF3	NMG	---
BTA03	9577152	9584516	IGSF8	NMG	---
BTA03	9739774	9759677	IGSF9	NMG	---
BTA03	77948658	78035575	IL12RB2	NMG	---
BTA03	78077155	78150856	IL23R	NMG	---
BTA03	16119373	16173990	IL6R	NMG	---
BTA03	1903037	1970272	ILDR2	NMG	---
BTA03	16711945	16723007	ILF2	NMG	---
BTA03	117501464	117526261	ILKAP	NMG	---
BTA03	120743885	120760644	ING5	NMG	---
BTA03	31565399	31578746	INKA2	NMG	---
BTA03	108007865	108062243	INPP5B	NMG	---
BTA03	112794123	112931963	INPP5D	NMG	---
BTA03	78520247	78523226	INSL5	NMG	---
BTA03	13991619	14008734	INSRR	NMG	---
BTA03	16625276	16664624	INTS3	NMG	---
BTA03	102090696	102111545	IPO13	NMG	---
BTA03	100332768	100369992	IPP	NMG	---
BTA03	115779091	115862207	IQCA1	NMG	---
BTA03	14259699	14299013	IQGAP3	NMG	---
BTA03	14106347	14111649	ISG20L2	NMG	---
BTA03	21460548	21477566	ITGA10	NMG	---
BTA03	82052300	82157897	ITGB3BP	NMG	---
BTA03	8591925	8602122	ITLN2	NMG	---
BTA03	17840283	17841593	IVL	NMG	---
BTA03	80444566	80584006	JAK1	NMG	---
BTA03	16461551	16465986	JTB	NMG	---
BTA03	87265962	87268007	JUN	NMG	---
BTA03	83258392	83334028	KANK4	NMG	---
BTA03	32922069	32923604	KCNA10	NMG	---
BTA03	32830656	32834145	KCNA2	NMG	---
BTA03	32745301	32747031	KCNA3	NMG	---
BTA03	33193740	33216772	KCNC4	NMG	---
BTA03	31311513	31530748	KCND3	NMG	---
BTA03	9603030	9638172	KCNJ10	NMG	---
BTA03	112513879	112521623	KCNJ13	NMG	---
BTA03	9585689	9610110	KCNJ9	NMG	---
BTA03	15725419	15891605	KCNN3	NMG	---
BTA03	105375258	105433489	KCNQ4	NMG	---
BTA03	102343085	102382969	KDM4A	NMG	---
BTA03	14834858	14852135	KHDC4	NMG	---
BTA03	110214078	110307266	KIAA0319L	NMG	---
BTA03	34200677	34215659	KIAA1324	NMG	---
BTA03	120040007	120127795	KIF1A	NMG	---
BTA03	101248621	101266875	KIF2C	NMG	---
BTA03	12272293	12372265	KIRREL1	NMG	---
BTA03	101936564	101939528	KLF17	NMG	---
BTA03	8389186	8391006	KLHDC9	NMG	---
BTA03	117474216	117483608	KLHL30	NMG	---
BTA03	99579657	99583698	KNCN	NMG	---
BTA03	18023519	18025249	KPRP	NMG	---
BTA03	15444041	15446577	KRTCAP2	NMG	---
BTA03	54928686	54989008	KYAT3	NMG	---
BTA03	14709191	14713057	LAMTOR2	NMG	---
BTA03	33026800	33031126	LAMTOR5	NMG	---
BTA03	17924015	17931004	LCE1B	NMG	---
BTA03	92211535	92220923	LDLRAD1	NMG	---
BTA03	17273460	17275826	LELP1	NMG	---
BTA03	79741920	79838382	LEPR	NMG	---
BTA03	79914162	79925489	LEPROT	NMG	---
BTA03	91464951	91485080	LEXM	NMG	---
BTA03	69636164	69662240	LHX8	NMG	---
BTA03	18981628	18983577	LINGO4	NMG	---
BTA03	14642915	14670926	LMNA	NMG	---
BTA03	56698600	56715731	LMO4	NMG	---
BTA03	3653710	3828022	LMX1A	NMG	---
BTA03	59185581	59269352	LPAR3	NMG	---
BTA03	32408226	32428000	LRIF1	NMG	---
BTA03	30209587	30272272	LRIG2	NMG	---
BTA03	92919163	92996508	LRP8	NMG	---
BTA03	43100401	43122021	LRRC39	NMG	---
BTA03	74977580	75017652	LRRC40	NMG	---
BTA03	99799405	99817768	LRRC41	NMG	---
BTA03	92241241	92262728	LRRC42	NMG	---
BTA03	3394156	3416012	LRRC52	NMG	---
BTA03	75039363	75644478	LRRC7	NMG	---
BTA03	13925709	13938001	LRRC71	NMG	---
BTA03	53688735	53713047	LRRC8B	NMG	---
BTA03	53555337	53648204	LRRC8C	NMG	---
BTA03	53313193	53443924	LRRC8D	NMG	---
BTA03	117074081	117235735	LRRFIP1	NMG	---
BTA03	70608442	70718331	LRRIQ3	NMG	---
BTA03	109482124	109484586	LSM10	NMG	---
BTA03	99870307	99881509	LURAP1	NMG	---
BTA03	8760842	8788290	LY9	NMG	---
BTA03	19645437	19653958	LYSMD1	NMG	---
BTA03	27164794	27208154	MAB21L3	NMG	---
BTA03	120166730	120174871	MAB21L4	NMG	---
BTA03	106591094	106927295	MACF1	NMG	---
BTA03	1829693	1886128	MAEL	NMG	---
BTA03	29703286	29962037	MAGI3	NMG	---
BTA03	93003032	93012322	MAGOH	NMG	---
BTA03	25709064	25856341	MAN1A2	NMG	---
BTA03	108113644	108120963	MANEAL	NMG	---
BTA03	109649571	109671174	MAP7D1	NMG	---
BTA03	100071214	100278380	MAST2	NMG	---
BTA03	20129373	20134008	MCL1	NMG	---
BTA03	59112071	59159718	MCOLN2	NMG	---
BTA03	59055510	59090386	MCOLN3	NMG	---
BTA03	108368074	108392514	MEAF6	NMG	---
BTA03	14329333	14359887	MEF2D	NMG	---
BTA03	14690553	14695864	MEX3A	NMG	---
BTA03	43182189	43236013	MFSD14A	NMG	---
BTA03	106122567	106136408	MFSD2A	NMG	---
BTA03	20915637	20929152	MGC134040	NMG	---
BTA03	79276910	79495833	MGC137454	NMG	---
BTA03	78338108	78408732	MIER1	NMG	---
BTA03	66805158	66883012	MIGA1	NMG	---
BTA03	19766326	19775894	MINDY1	NMG	---
BTA03	33850268	33850375	MIR197	NMG	---
BTA03	105460870	105460975	MIR30E	NMG	---
BTA03	99527442	99573233	MKNK1	NMG	---
BTA03	19721037	19726107	MLLT11	NMG	---
BTA03	116959554	117005443	MLPH	NMG	---
BTA03	99514446	99523394	MOB3C	NMG	---
BTA03	30624734	30652245	MOV10	NMG	---
BTA03	102663876	102678104	MPL	NMG	---
BTA03	10458782	10462141	MPTX	NMG	---
BTA03	8211117	8216095	MPZ	NMG	---
BTA03	915375	997233	MPZL1	NMG	---
BTA03	113431715	113489004	MROH2A	NMG	---
BTA03	91567418	91621073	MROH7	NMG	---
BTA03	68962719	69055498	MSH4	NMG	---
BTA03	15038527	15042707	MSTO1	NMG	---
BTA03	120329405	120335084	MTERF4	NMG	---
BTA03	108063039	108103478	MTF1	NMG	---
BTA03	50331720	50402638	MTF2	NMG	---
BTA03	20672618	20680889	MTMR11	NMG	---
BTA03	15427371	15432019	MUC1	NMG	---
BTA03	34107374	34122165	MYBPHL	NMG	---
BTA03	106185440	106192263	MYCL	NMG	---
BTA03	87349595	87391325	MYSM1	NMG	---
BTA03	100461046	100505190	NASP	NMG	---
BTA03	14237515	14244262	NAXE	NMG	---
BTA03	110202070	110210854	NCDN	NMG	---
BTA03	9324285	9350657	NCSTN	NMG	---
BTA03	92391225	92452345	NDC1	NMG	---
BTA03	8403138	8419412	NECTIN4	NMG	---
BTA03	72812247	73845504	NEGR1	NMG	---
[truncated: 15,835 more rows]
